# Supplementary material for: Genome-wide association study of smoking trajectory and meta-analysis of smoking status in 842,000 individuals
Source: Nat Commun. 2020 Oct 20;11:5302. doi: 10.1038/s41467-020-18489-3 (PMC7598939; doi:10.1038/s41467-020-18489-3)
Supplement: Supplementary file 3 — Supplementary Data 1 [file 41467_2020_18489_MOESM3_ESM.xlsx]

## Sheet: Supplementary Data 1
Supplementary Data 1. Genome-wide significant associations for smoking phenpotypes in the Million Veteran Program (N=286,118)
Phenotype		Population	Chromosome	SNP	Position	Reference_allele	Alternative_allele	Effect_allele	Odds_ratio	Test_statistic	P_value	Consequences_annotation	Nearest_genes	P_value_adjusted	Smoking genes previously reported in GWAS?	If yes, associated smoking phenotypes
Smoking trajectory	Contrast I (current vs. never)	EA	1	rs61783804	28717871	C	T	T	0.94	-6.12	9.07e-10	intronic	PHACTR4	1.53531e-09	No
			1	rs76509406	73554411	C	T	T	0.895	-5.65	1.62e-08	intergenic	NEGR1(dist=806134),LINC01360(dist=217442)	2.5372e-08	Yes	Smoking initiation, age of smoking initiation, smoking cessation, cigarettes smoked per day
			1	rs7515828	73848331	T	C	C	0.926	-8.24	1.79e-16	intergenic	LINC01360(dist=43771),LRRIQ3(dist=643371)	4.5793e-16	Yes	Smoking initiation, age of smoking initiation, smoking cessation, cigarettes smoked per day
			2	rs1004787	45159091	G	A	A	1.066	6.88	5.87e-12	intergenic	CAMKMT(dist=159360),SIX3-AS1(dist=8202)	1.13679e-11	Yes	Smoking initiation
			2	rs12477780	104496366	A	T	T	1.057	5.64	1.7e-08	intergenic	TMEM182(dist=1062228),LOC100287010(dist=498942)	2.66499e-08	No
			2	rs1474011	146118069	G	A	A	0.94	-6.75	1.45e-11	intergenic	TEX41(dist=283778),PABPC1P2(dist=1226556)	2.73649e-11	Yes	Smoking initiation, age of smoking initiation
			4	rs28608075	152634121	T	C	C	0.923	-5.7	1.23e-08	intronic	GATB	1.9432e-08	No
			6	rs2237235	26391395	G	A	A	1.066	5.66	1.47e-08	intronic	BTN2A2	2.31496e-08	No
			6	rs72838268	27021173	G	A	A	1.065	5.47	4.62e-08	intergenic	LINC00240(dist=29420),HIST1H2BJ(dist=78922)	7.03385e-08	No
			7	rs6969783	117593308	A	T	T	0.94	-6.65	2.96e-11	intergenic	CTTNBP2(dist=79747),LSM8(dist=230778)	5.49088e-11	Yes	Smoking initiation, smoking cessation
			8	rs2565060	27336767	T	A	A	1.087	7.13	1.02e-12	UTR5	CHRNA2(NM_000742:c.-8192T>A,NM_001282455:c.-8192T>A)	2.07424e-12	Yes	Smoking initiation, age of smoking initiation, smoking cessation, cigarettes smoked per day
			9	rs112270518	136471660	A	G	G	0.918	-5.9	3.62e-09	intergenic	FAM163B(dist=26292),DBH(dist=29825)	5.90474e-09	Yes	Smoking initiation, smoking cessation, cigarettes smoked per day, nicotine dependence
			11	rs2212450	112826867	C	T	T	0.945	-6.08	1.17e-09	intergenic	LOC387810(dist=400342),LOC101928847(dist=3136)	1.96564e-09	No
			11	rs3133388	113407114	A	G	G	1.072	6.95	3.76e-12	intergenic	DRD2(dist=61113),TMPRSS5(dist=151154)	7.37691e-12	Yes	Smoking cessation, cigarettes smoked per day
			14	rs11850899	33797853	T	C	C	0.94	-5.74	9.23e-09	intronic	NPAS3	1.46789e-08	Yes	Smoking initiation, age of smoking initiation
			15	rs28505872	47844059	T	C	C	0.948	-5.78	7.34e-09	intronic	SEMA6D	1.17453e-08	Yes	Smoking initiation, age of smoking initiation, smoking cessation, cigarettes smoked per day
			16	rs889398	69556715	T	C	C	1.054	5.64	1.69e-08	intergenic	CYB5B(dist=56548),MIR1538(dist=42996)	2.64714e-08	Yes	Smoking initiation, age of smoking initiation, smoking cessation, cigarettes smoked per day
			16	rs4985459	69953508	G	A	A	1.059	5.77	7.95e-09	intronic	WWP2	1.26887e-08	No
		AA	1	rs4478781	4086827	T	C	C	1.10619	5.72	1.06464e-08	intergenic	LINC01346(dist=74184),LOC284661(dist=385284)	1.52076e-08	No
		HA	6	rs1334346	73193151	C	A	A	0.830565	-5.76	8.22429e-09	intergenic	RIMS1(dist=80306),KCNQ5(dist=138420)	1.70817e-08	No
	Contrast II (current vs. mixed)	EA	5	rs112030805	11232831	G	A	A	0.915	-5.6	2.10339e-08	intronic	CTNND2	3.05414e-08	No
			8	rs2565059	27336978	A	G	G	1.078	7.14	9.37726e-13	upstream	CHRNA2	1.70664e-12	Yes	Smoking initiation, age of smoking initiation, smoking cessation, cigarettes smoked per day
			9	rs112270518	136471660	A	G	G	0.929	-5.64	1.71157e-08	intergenic	FAM163B(dist=26292),DBH(dist=29825)	2.49673e-08	Yes	Smoking initiation, smoking cessation, cigarettes smoked per day, nicotine dependence
			11	rs61902807	113344912	C	T	T	1.056	6.34	2.30889e-10	intronic	DRD2	3.7105e-10	Yes	Smoking cessation, cigarettes smoked per day
			19	rs12459249	41339896	T	C	C	0.935	-7.68	1.63573e-14	intergenic	RAB4B-EGLN2(dist=25550),CYP2A6(dist=9547)	3.26316e-14	Yes	Smoking cessation, cigarettes smoked per day, cigarette pack-years, nicotine metabolite ratio in current smokers
Smoking status	Smoking initiation (ever vs. never)	EA	1	rs12044362	73282801	A	C	C	0.9644	-5.558	2.729e-08	intergenic	NEGR1(dist=534524),LINC01360(dist=489052)	3.32292e-08	Yes	Smoking initiation, age of smoking initiation, smoking cessation, cigarettes smoked per day
			1	rs11581459	73848631	A	T	A	1.048	7.136	9.575e-13	intergenic	LINC01360(dist=44071),LRRIQ3(dist=643071)	1.31976e-12	Yes	Smoking initiation, age of smoking initiation, smoking cessation, cigarettes smoked per day
			2	rs1004787	45159091	G	A	G	0.955	-7.023	2.166e-12	intergenic	CAMKMT(dist=159360),SIX3-AS1(dist=8202)	2.95996e-12	Yes	Smoking initiation
			2	rs1474011	146118069	G	A	G	1.051	7.625	2.435e-14	intergenic	TEX41(dist=283778),PABPC1P2(dist=1226556)	3.51453e-14	Yes	Smoking initiation, age of smoking initiation
			3	rs6438208	114170272	G	A	A	0.9527	-6.551	5.698e-11	intronic	ZBTB20	7.47347e-11	Yes	Smoking initiation, age of smoking initiation
			4	rs11724738	35521087	G	T	G	1.037	5.528	3.236e-08	intergenic	LOC101928622(dist=1479572),ARAP2(dist=546533)	3.93559e-08	Yes	Smoking initiation
			8	rs78875955	27389456	C	T	T	0.9213	-6.205	5.455e-10	intronic	EPHX2	6.96613e-10	Yes	Smoking initiation, age of smoking initiation, smoking cessation
			9	rs28620668	98267746	T	G	G	1.039	5.455	4.885e-08	intronic	PTCH1	5.91058e-08	No
			11	rs7126748	112842976	T	C	C	1.048	7.099	1.26e-12	intronic	NCAM1	1.73005e-12	Yes	Smoking initiation, age of smoking initiation, smoking cessation, heavy vs never smokers
			11	rs4935755	120735982	C	T	T	1.039	5.755	8.682e-09	intronic	GRIK4	1.07116e-08	No
			12	rs73297209	49807309	G	A	A	0.9464	-6.683	2.34e-11	intronic	SPATS2	3.10126e-11	No
			12	rs11615488	50087630	T	C	C	0.9486	-6.22	4.975e-10	intronic	FMNL3	6.36078e-10	No
	Smoking cessation (current vs. past)	EA	1	rs11210228	73859290	T	G	T	1.0513	6.048	1.465e-09	intergenic	LINC01360(dist=54730),LRRIQ3(dist=632412)	4.10137e-09	Yes	Smoking initiation, age of smoking initiation, smoking cessation, cigarettes smoked per day
			1	rs34735365	200184233	G	A	A	0.949668	-5.817	5.978e-09	intergenic	NR5A2(dist=37683),LINC00862(dist=127439)	1.5524e-08	No
			3	rs77648866	49469449	G	A	A	1.05296	5.598	2.166e-08	intergenic	NICN1(dist=2692),DAG1(dist=36687)	5.25141e-08	Yes	3-hydroxypropyl mercapturic acid levels in smokers
			8	rs2565060	27336767	A	T	T	0.93985	-6.033	1.605e-09	UTR5	CHRNA2(NM_000742:c.-8192T>A,NM_001282455:c.-8192T>A)	4.47143e-09	Yes	Smoking initiation, age of smoking initiation, smoking cessation, cigarettes smoked per day
			9	rs112270518	136471660	G	A	A	1.07735	5.793	6.93e-09	intergenic	FAM163B(dist=26292),DBH(dist=29825)	1.78548e-08	Yes	Smoking initiation, smoking cessation, cigarettes smoked per day, nicotine dependence
			11	rs61902807	113344912	T	C	C	0.94518	-6.652	2.896e-11	intronic	DRD2	1.00055e-10	Yes	Smoking cessation, cigarettes smoked per day
			19	rs56113850	41353107	T	C	T	1.05899	6.939	3.944e-12	intronic	CYP2A6	1.51675e-11	Yes	Smoking cessation, cigarettes smoked per day, cigarette pack-years, nicotine metabolite ratio in current smokers
			20	rs6011779	61984317	C	T	C	1.06259	5.909	3.45e-09	intronic	CHRNA4	9.22616e-09	Yes	Smoking initiation, age of smoking initiation, smoking cessation, cigarettes smoked per day
EA: European American, AA: African American, and HA: Hispanic American.
P_value_adjusted is the P-value derived from the adjusted test statistic, which is the ratio between the test statistic and the intercept from the LD score regression. P-values that reached genome-wide significance (<5E-08) after the adjustment were colored in red.
