# Supplementary material for: Genome-wide association study of smoking trajectory and meta-analysis of smoking status in 842,000 individuals
Source: Nat Commun. 2020 Oct 20;11:5302. doi: 10.1038/s41467-020-18489-3 (PMC7598939; doi:10.1038/s41467-020-18489-3)
Supplement: Supplementary file 4 — Supplementary Data 2 [file 41467_2020_18489_MOESM4_ESM.xlsx]

## Sheet: Supplementary Data 2
Supplementary Data 2. Genome-wide significant associations for a trans-ethnic meta analysis of smoking trajectories in European Americans, African Americans, and Hispanic Americans in the Million Veteran Program
Phenotype	SNP	Nearest_gene	Chromosome	Position	Effect_allele	Non_effect_allele	Trans-ethnic meta			EA			AA			HA
							Odds_ratio	Test_statistic	P_value	Odds_ratio	Test_statistic	P_value	Odds_ratio	Test_statistic	P_value	Odds_ratio	Test_statistic	P_value
MVP trajectory contrast I (current vs. never)	rs6684973	LINC01360	1	73801632	G	A	0.935008	-7.07368	1.936e-12	0.927743	-7.89624	4.06942e-15	0.945539	-2.05811	0.038165	0.99104	-0.279529	0.768708
	rs10801826	BARHL2(dist=23784),ZNF644(dist=174279)	1	91206578	C	T	0.950849	-5.66292	1.547e-08	0.953134	-5.06425	3.79914e-07	0.932394	-3.86783	0.000117768	0.987084	-0.40938	0.69122
	rs4098171	LOC100422212(dist=350191),PBX1(dist=785425)	1	163743172	C	T	0.951229	-5.68182	1.504e-08	0.954087	-5.04657	4.84221e-07	0.962713	-2.06996	0.0401019	0.888696	-3.69221	0.000228325
	rs1004787	CAMKMT(dist=159360),SIX3-AS1(dist=8202)	2	45159091	A	G	1.0519	5.5	4.24e-08	1.06609	6.91488	5.87138e-12	0.998002	-0.0867231	0.923419	1.00702	0.191125	0.838997
	rs1441102	TMEM182(dist=1045724),LOC100287010(dist=515446)	2	104479862	T	A	0.950089	-5.44681	4.555e-08	0.953134	-5.22365	1.5617e-07	0.912105	-3.26256	0.00106287	0.973361	-0.786347	0.430079
	rs961414	TEX41(dist=279442),PABPC1P2(dist=1230892)	2	146113733	T	G	0.940353	-7.15116	8.329e-13	0.940823	-6.62035	3.85886e-11	0.94365	-3.45396	0.000579626	0.922194	-2.50922	0.0124728
	rs1548461	CTTNBP2(dist=54015),LSM8(dist=256510)	7	117567576	C	T	1.05096	5.77907	6.78e-09	1.05971	6.29009	2.41667e-10	0.986098	-0.839661	0.409883	0.913931	-2.83976	0.00442625
	rs2565060	CHRNA2(NM_000742:c.-8192A>T,NM_001282455:c.-8192A>T)	8	27336767	A	T	1.07983	6.45378	1.073e-10	1.08654	7.12612	1.02224e-12	1.04498	1.09301	0.274765	1.04917	1.2363	0.212148
	rs74889772	CCDC171(dist=109957),C9orf92(dist=122079)	9	16081854	A	T	1.0724	5.54762	3.02e-08	1.06503	4.50476	5.66244e-06	1.09199	4.00783	6.27544e-05	1.04185	0.72698	0.465231
	rs3025327	FAM163B(dist=21976),DBH(dist=34141)	9	136467344	G	C	0.902217	-6.68182	2.306e-11	0.917594	-5.87259	4.57266e-09	0.801717	-3.6137	0.000297355	0.790571	-3.90702	9.27116e-05
	rs7126748	NCAM1	11	112842976	T	C	0.953706	-5.44828	4.231e-08	0.947432	-5.74469	7.06935e-09	0.963676	-2.2498	0.0251154	0.982161	-0.565178	0.565552
	rs3133388	DRD2(dist=61113),TMPRSS5(dist=151154)	11	113407114	G	A	1.06972	6.87755	5.508e-12	1.07144	6.90498	3.76496e-12	1.0576	2.45365	0.0141253	1.07573	2.01024	0.0441659
	rs11156786	NPAS3	14	33825532	A	G	0.920075	-5.82517	5.739e-09	0.924964	-5.65205	1.72481e-08	0.94365	-1.2148	0.22186	0.825307	-3.46272	0.000538019
	rs9646181	SEMA6D	15	47873172	T	C	0.946012	-6.23596	4.823e-10	0.953134	-5.21716	2.28986e-07	1.09966	4.71104	2.30286e-06	1.03873	1.16799	0.248893
MVP trajectory contrast II (current vs. mixed)	rs2565060	CHRNA2(NM_000742:c.-8192A>T,NM_001282455:c.-8192A>T)	8	27336767	A	T	1.06951	6.4	1.334e-10	1.0777	7.07612	1.48279e-12	1.03118	0.821563	0.411326	1.02265	0.610949	0.541234
	rs112270518	FAM163B(dist=26292),DBH(dist=29825)	9	136471660	G	A	0.919155	-6.43511	1.391e-10	0.929495	-5.63888	1.71157e-08	0.836749	-3.27881	0.00104248	0.850206	-3.00048	0.0026955
	rs17602038	DRD2(dist=18690),TMPRSS5(dist=193577)	11	113364691	T	C	1.05739	6.64286	2.972e-11	1.05637	6.33053	2.44325e-10	1.0839	3.43598	0.000590418	1.02049	0.61879	0.536056
	rs12459249	RAB4B-EGLN2(dist=25550),CYP2A6(dist=9547)	19	41339896	C	T	0.940071	-7.82278	7.546e-15	0.934603	-7.67644	1.63573e-14	0.948097	-3.2889	0.00100581	0.971376	-0.932249	0.351208
EA: European American, AA: African American, and HA: Hispanic American.
P-values that reached genome-wide significance (<5E-08) within each population were colored in red.
