# Supplementary material for: Genome-wide association study of smoking trajectory and meta-analysis of smoking status in 842,000 individuals
Source: Nat Commun. 2020 Oct 20;11:5302. doi: 10.1038/s41467-020-18489-3 (PMC7598939; doi:10.1038/s41467-020-18489-3)
Supplement: Supplementary file 5 — Supplementary Data 3 [file 41467_2020_18489_MOESM5_ESM.xlsx]

## Sheet: Supplementary Data 3
Supplementary Data 3. Genome-wide significant associations for a meta analysis of smoking status in European American (EA) samples in the Million Veteran Program (MVP) and European samples from the GWAS & Sequencing Consortium of Alcohol and Nicotine use (GSCAN excluding 23andMe)
Smoking Initiation (MVP EA + GSCAN)
Chromosome	SNP	Position	Reference_allele	Alternative_allele	Effect_allele	Odds_ratio	Test_statistic	P_value	Consequences_annotation	Nearest_genes	Gene reported in GSCAN?
1	rs301805	8481016	G	T	T	0.979219	-6	2.814e-09	intronic	RERE	TRUE
1	rs3001723	44037685	G	A	A	1.032	8.28947	1.551e-16	intronic	PTPRF	TRUE
1	rs1343432	49396989	G	C	C	1.02337	5.63415	1.492e-08	intronic	AGBL4	TRUE
1	rs4255357	66399895	A	G	G	0.977458	-6.51429	5.919e-11	intronic	PDE4B	TRUE
1	rs10493500	72964317	A	G	G	0.974725	-5.95349	3.745e-09	intergenic	NEGR1(dist=216040),LINC01360(dist=807536)	TRUE
1	rs11581459	73848631	T	A	A	1.02973	8.13889	1.622e-16	intergenic	LINC01360(dist=44071),LRRIQ3(dist=643071)	TRUE
1	rs7553158	75005238	A	G	G	1.02081	5.88571	5.379e-09	intronic	FPGT-TNNI3K,TNNI3K	TRUE
1	rs10922907	91193049	T	A	A	1.02306	6.51429	6.688e-11	intergenic	BARHL2(dist=10255),ZNF644(dist=187808)	TRUE
1	rs11165531	96446809	T	G	G	0.979807	-5.82857	4.651e-09	intergenic	LOC100996635(dist=465789),LOC102723661(dist=10815)	TRUE
1	rs12027999	154206358	T	C	C	0.970446	-5.66038	1.257e-08	intronic	UBAP2L	TRUE
1	rs77464064	227301610	C	T	T	1.04154	5.81429	5.597e-09	intronic	CDC42BPA	FALSE
2	rs6728726	623976	C	T	T	0.967248	-7.23913	6.047e-13	intergenic	FAM150B(dist=335668),TMEM18(dist=43997)	TRUE
2	rs1004787	45159091	A	G	G	0.966958	-9.6	6.928e-22	intergenic	CAMKMT(dist=159360),SIX3-AS1(dist=8202)	TRUE
2	rs11125335	51360667	T	C	C	1.02439	6.88571	1.108e-11	intergenic	NRXN1(dist=100993),MIR4431(dist=1568993)	TRUE
2	rs1518393	58171220	C	A	A	0.980591	-5.44444	3.838e-08	intronic	VRK2	TRUE
2	rs1029984	60526747	T	G	G	0.980199	-5.71429	1.191e-08	intergenic	LOC101927285(dist=1020212),MIR4432HG(dist=59604)	FALSE
2	rs1901477	104126983	G	A	A	0.971514	-8.02778	1.244e-15	intergenic	TMEM182(dist=692845),LOC100287010(dist=868325)	TRUE
2	rs1346732	137621703	A	T	T	1.02368	6	2.816e-09	intronic	THSD7B	TRUE
2	rs6756212	146140132	T	C	C	1.03987	11.1714	2.904e-29	intergenic	TEX41(dist=305841),PABPC1P2(dist=1204493)	TRUE
2	rs2652430	155731956	G	A	A	0.978436	-6.22857	4.142e-10	intergenic	KCNJ3(dist=17092),LOC101929378(dist=1145091)	TRUE
2	rs12474587	162802993	G	T	T	1.02532	7.14286	1.115e-12	intronic	SLC4A10	TRUE
3	rs748832	16851202	A	G	G	1.02071	5.69444	1.174e-08	intergenic	DAZL(dist=204196),PLCL2(dist=75250)	TRUE
3	rs11716779	47606215	A	G	G	1.02214	5.475	2.831e-08	intronic	CSPG5	TRUE
3	rs12632110	50224225	G	A	A	1.02398	6.40541	1.16e-10	intronic	SEMA3F	TRUE
3	rs2710331	52837855	T	C	C	1.02194	5.86486	3.011e-09	intronic	ITIH3	TRUE
3	rs11720703	71060640	C	T	T	1.02	5.65714	1.23e-08	intronic	FOXP1	TRUE
3	rs66632973	85585552	T	A	A	1.0285	6.53488	4.47e-11	intronic	CADM2	TRUE
3	rs6438208	114170272	G	A	A	0.975212	-6.275	2.932e-10	intronic	ZBTB20	TRUE
3	rs2865303	117792986	C	G	G	0.971125	-6.10417	1.409e-09	intergenic	LINC00901(dist=1141901),IGSF11(dist=826493)	TRUE
4	rs10446671	35483932	C	T	T	1.02081	5.88571	3.062e-09	intergenic	LOC101928622(dist=1442417),ARAP2(dist=583688)	FALSE
4	rs993700	67825894	C	T	T	1.02644	6.21429	4.213e-10	intergenic	MIR1269A(dist=683248),LOC101927237(dist=457129)	FALSE
4	rs3843409	94034683	C	T	T	1.0203	5.58333	2.127e-08	intronic	GRID2	TRUE
4	rs36072649	140939110	T	A	A	0.978338	-6.08333	1.061e-09	intronic	MAML3	TRUE
4	rs28717373	147985231	C	T	T	0.974043	-7.30556	3.039e-13	intergenic	TTC29(dist=118197),EDNRA(dist=416838)	TRUE
5	rs4571506	87756918	C	T	T	0.977556	-6.48571	8.81e-11	intergenic	LOC102546226(dist=22011),LINC00461(dist=79679)	TRUE
5	rs40590	94222408	G	C	C	0.978632	-6.17143	6.077e-10	intronic	MCTP1	TRUE
5	rs12186738	103816655	G	T	T	0.972583	-5.67347	1.395e-08	intergenic	NUDT12(dist=918153),RAB9BP1(dist=618520)	FALSE
5	rs1385108	154839646	C	T	T	1.0248	5.97561	2.228e-09	intergenic	KIF4B(dist=441961),SGCD(dist=914121)	FALSE
5	rs4044321	166989513	G	A	A	1.02932	8.02778	2.153e-15	intronic	TENM2	TRUE
6	rs2237235	26391395	A	G	G	0.977458	-5.42857	4.962e-08	intronic	BTN2A2	TRUE
6	rs12202507	67408868	T	C	C	1.02071	5.69444	8.503e-09	intergenic	SLC25A51P1(dist=909492),LOC102723883(dist=1356375)	FALSE
6	rs9375328	98711221	T	C	C	1.02685	6.79487	1.264e-11	intergenic	MIR2113(dist=238726),POU3F2(dist=571359)	TRUE
6	rs12530388	101329173	C	A	A	1.01918	5.42857	3.417e-08	UTR5	ASCC3(NM_006828:c.-13300G>T,NM_001284271:c.-13300G>T,NM_022091:c.-13300G>T)	TRUE
6	rs455650	111691523	T	C	C	1.03956	8.62222	4.053e-18	intronic	REV3L	TRUE
7	rs2398737	1682057	T	G	G	0.975895	-6.97143	2.853e-12	intergenic	TFAMP1(dist=25729),ELFN1(dist=66741)	TRUE
7	rs6948707	1870794	T	G	G	1.02388	6.74286	2.061e-11	intronic	MAD1L1	TRUE
7	rs7790430	3432943	C	G	G	1.02132	5.86111	5.986e-09	intronic	SDK1	TRUE
7	rs7787612	69768707	C	T	T	0.976969	-5.825	6.64e-09	intronic	AUTS2	TRUE
7	rs11768481	96629103	C	A	A	0.974725	-6.91892	2.956e-12	ncRNA_intronic	DLX6-AS1	TRUE
7	rs10233018	117523709	G	A	A	0.972097	-8.08571	4.644e-16	intergenic	CTTNBP2(dist=10148),LSM8(dist=300377)	TRUE
8	rs1565735	27426077	T	A	A	0.960501	-9.15909	2.254e-20	intergenic	EPHX2(dist=23638),CLU(dist=28357)	TRUE
8	rs7829715	59803836	C	T	T	1.02532	7.14286	5.693e-13	intronic	TOX	TRUE
8	rs12545053	65073605	A	G	G	1.02245	6.16667	4.199e-10	ncRNA_intronic	LOC102724623	TRUE
8	rs7005565	92010465	T	C	C	1.02388	6.05128	1.523e-09	intronic	TMEM55A	FALSE
8	rs2607097	92596546	G	C	C	0.980787	-5.54286	2.454e-08	intergenic	SLC26A7(dist=186164),RUNX1T1(dist=370649)	TRUE
8	rs2218439	93202128	G	A	A	1.0245	6.91429	5.777e-12	intergenic	MIR7641-2(dist=22389),LOC102724710(dist=375543)	FALSE
9	rs4543592	3014254	T	C	C	1.01949	5.51429	2.423e-08	intergenic	PUM3(dist=170124),LINC01231(dist=167335)	FALSE
9	rs1392510	8296740	T	C	C	1.02819	5.56	3.096e-08	intergenic	TMEM261(dist=496941),PTPRD(dist=17506)	TRUE
9	rs2378662	86707289	A	G	G	0.980101	-5.74286	9.069e-09	ncRNA_intronic	LOC101927575	TRUE
9	rs491283	128017716	G	C	C	1.02081	5.72222	9.105e-09	intergenic	HSPA5(dist=14050),GAPVD1(dist=6357)	TRUE
10	rs11012750	21894028	A	G	G	1.0247	6.42105	7.491e-11	intronic	MLLT10	TRUE
10	rs7083526	63675843	T	C	C	0.975407	-7.11429	9.101e-13	intronic	ARID5B	TRUE
10	rs7901883	103186838	G	A	A	0.973945	-6.43902	2.141e-10	intronic	BTRC	TRUE
10	rs11594623	103960351	T	C	C	1.02634	6.34146	1.695e-10	intergenic	NOLC1(dist=36723),ELOVL3(dist=25684)	TRUE
10	rs11191487	104734623	A	G	G	1.03977	8.125	6.114e-16	intronic	CNNM2	TRUE
11	rs4523689	7950797	A	G	G	0.979709	-5.69444	8.886e-09	upstream	OR10A6	FALSE
11	rs6265	27679916	C	T	T	0.966185	-7.64444	1.294e-14	exonic	BDNF	TRUE
11	rs2585817	28602221	A	G	G	0.979317	-5.80556	5.237e-09	intergenic	MIR8068(dist=103126),LINC01616(dist=1399447)	FALSE
11	rs74373890	111889395	C	G	G	0.952372	-5.74118	1.135e-08	intronic	DIXDC1	TRUE
11	rs7110863	112843138	A	G	G	1.0453	12.3056	1.57e-35	intronic	NCAM1	TRUE
11	rs238896	113994505	G	A	A	0.980591	-5.6	1.665e-08	intronic	ZBTB16	TRUE
12	rs11057005	16748721	A	G	G	0.980591	-5.6	2.133e-08	intronic	LMO3	TRUE
12	rs12315033	49816708	A	T	T	0.947337	-5.88043	3.344e-09	intronic	SPATS2	TRUE
12	rs3741499	56474379	C	T	T	0.979709	-5.54054	2.032e-08	intronic	ERBB3	TRUE
12	rs7969559	69655167	G	A	A	1.02501	6.33333	1.574e-10	intronic	CPSF6	TRUE
12	rs4766578	111904371	A	T	T	1.0202	5.71429	9.522e-09	intronic	ATXN2	FALSE
12	rs36096261	121230332	G	A	A	1.03169	5.77778	6.269e-09	intronic	SPPL3	TRUE
12	rs11611651	133380790	G	A	A	1.03614	5.72581	1.009e-08	intronic	GOLGA3	TRUE
13	rs7993498	38360728	C	T	T	0.978436	-6.22857	4.723e-10	intronic	TRPC4	TRUE
13	rs61959481	55834929	G	A	A	0.976676	-5.48837	3.111e-08	intergenic	MIR5007(dist=86246),PRR20D(dist=1880123)	FALSE
13	rs17055603	59454168	G	A	A	0.979415	-5.47368	3.772e-08	intergenic	LINC00374(dist=646917),DIAPH3(dist=785553)	TRUE
13	rs9540731	66949370	T	C	C	1.02071	5.85714	3.994e-09	intronic	PCDH9	TRUE
13	rs9517908	100549885	A	G	G	1.02542	5.83721	4.268e-09	ncRNA_intronic	LOC101927437	TRUE
14	rs34121288	79580218	C	T	T	1.0199	5.47222	4.919e-08	intronic	NRXN3	TRUE
15	rs281287	47681552	A	G	G	1.02788	7.63889	3.754e-14	intronic	SEMA6D	TRUE
15	rs62025923	83977166	T	C	C	0.972194	-6.55814	6.038e-11	intergenic	BNC1(dist=23698),SH3GL3(dist=138814)	TRUE
16	rs7197072	717085	C	T	T	0.976579	-5.78049	7.063e-09	intronic	WDR90	TRUE
16	rs9922607	17570220	C	T	T	0.976481	-5.40909	4.64e-08	intergenic	XYLT1(dist=5482),NPIPA8(dist=841556)	TRUE
16	rs12708665	24728227	G	A	A	0.978338	-5.76316	1.058e-08	intergenic	LINC01567(dist=45844),TNRC6A(dist=12822)	TRUE
16	rs6499255	69830328	A	G	G	1.02716	5.82609	4.688e-09	intronic	WWP2	TRUE
17	rs2435211	44063244	C	T	T	1.02255	5.86842	4.403e-09	intronic	MAPT	TRUE
17	rs34626694	50260366	C	T	T	1.02102	5.62162	2.495e-08	intergenic	CA10(dist=22989),C17orf112(dist=802514)	TRUE
18	rs7505855	31696075	T	C	C	1.02051	5.8	8.941e-09	intronic	NOL4	TRUE
18	rs6508144	50026142	G	C	C	1.0201	5.68571	1.833e-08	intronic	DCC	TRUE
18	rs1945735	53712571	A	G	G	0.977458	-5.7	1.444e-08	intergenic	LINC01416(dist=125141),LINC01539(dist=38016)	TRUE
20	rs6119893	31142813	G	T	T	1.02409	6.43243	1.224e-10	intronic	NOL4L	TRUE
20	rs10211770	54396791	C	T	T	1.02153	5.75676	5.214e-09	intergenic	LINC01441(dist=353056),CBLN4(dist=175622)	FALSE
21	rs113617088	40639450	G	A	A	1.03066	5.49091	3.32e-08	intronic	BRWD1	TRUE
22	rs5762749	29091037	C	G	G	0.979513	-5.75	8.574e-09	intronic	CHEK2	FALSE
Smoking Cessation (MVP EA + GSCAN)
Chromosome	SNP	Position	Reference_allele	Alternative_allele	Effect_allele	Odds_ratio	Test_statistic	P_value	Consequences_annotation	Nearest_genes	Gene reported in GSCAN?
3	rs4955411	49145304	A	G	G	0.96464	-6.375	1.325e-10	downstream	USP19	TRUE
3	rs62262671	49649873	G	A	A	0.963676	-5.49254	4.143e-08	intronic	BSN	TRUE
5	rs329120	133861756	T	C	C	1.02634	5.51064	3.395e-08	intronic	JADE2	FALSE
7	rs215599	32330129	C	T	T	0.974335	-5.47917	3.645e-08	intronic	PDE1C	TRUE
9	rs637473	127825505	C	T	T	1.03045	5.96	3.617e-09	intronic	SCAI	TRUE
9	rs113382419	136463019	A	C	C	0.922194	-10.9324	1.004e-27	intergenic	FAM163B(dist=17651),DBH(dist=38466)	TRUE
11	rs7932056	16382321	A	G	G	0.968507	-6.07692	1.022e-09	intronic	SOX6	TRUE
11	rs61902812	113374420	A	C	C	1.05654	5.61856	1.887e-08	intergenic	DRD2(dist=28419),TMPRSS5(dist=183848)	TRUE
14	rs12891477	104332759	T	C	C	0.971416	-6.02083	1.55e-09	intergenic	LINC00637(dist=8373),C14orf2(dist=45866)	FALSE
15	rs72740955	78849779	T	C	C	0.970446	-6.14286	9.192e-10	intergenic	PSMA4(dist=8216),CHRNA5(dist=8083)	TRUE
19	rs56113850	41353107	T	C	C	0.945539	-11.8723	6.665e-33	intronic	CYP2A6	TRUE
20	rs6011779	61984317	C	T	T	0.945539	-9.52542	2.446e-21	intronic	CHRNA4	TRUE
22	rs11090045	41753603	A	G	G	1.02942	5.70588	9.862e-09	UTR3	ZC3H7B(NM_017590:c.*170A>G)	TRUE
EA: European American
Genes not reported in the GWAS & Sequencing Consortium of Alcohol and Nicotine use (GSCAN excluding 23andMe) is highlighted in green.
