# Supplementary material for: Genome-wide association study of smoking trajectory and meta-analysis of smoking status in 842,000 individuals
Source: Nat Commun. 2020 Oct 20;11:5302. doi: 10.1038/s41467-020-18489-3 (PMC7598939; doi:10.1038/s41467-020-18489-3)
Supplement: Supplementary file 6 — Supplementary Data 4 [file 41467_2020_18489_MOESM6_ESM.xlsx]

## Sheet: Supplementary Data 4
Supplementary Data 4. Heritability enrichment for smoking phenotypes in the European American samples in the Million Veteran Program
Index	Tissue	Trajectory contrast I (current vs. never)				Trajectory contrast II (current vs. mixed)				Status_smoking initiation				Status_smoking cessation
		Enrichment	Standard_error	P_value	Significant enrichment	Enrichment	Standard_error	P_value	Significant enrichment	Enrichment	Standard_error	P_value	Significant enrichment	Enrichment	Standard_error	P_value	Significant enrichment
1	Mononuclear cells from peripheral blood	3.671	2.036	0.189849		4.016	3.218	0.347969		5.53	2.102	0.0293586		6.34	3.488	0.125243
2	T cells CD3+	2.259	0.515	0.0192944		2.751	0.791	0.0330157		2.847	0.568	0.0012662		1.548	0.874	0.533485
3	T cells effector/memory CD4+ CD25int CD127+	2.337	1.141	0.241308		0.574	1.554	0.784257		2.838	1.23	0.134473		4.382	1.802	0.060109
4	T regulatory cells CD4+ CD25+ CD127-	2.014	0.678	0.131877		2.455	0.981	0.134571		1.446	0.771	0.562026		3.84	1.167	0.0136846
5	T helper cells CD4+ CD25-	1.884	0.839	0.291892		1.485	1.338	0.71817		1.594	1	0.550646		3.878	1.338	0.0326563
6	T helper naive cells CD4+ CD25- CD45RA+	2.501	0.779	0.0552289		2.774	1.314	0.176541		2.759	0.961	0.0646288		3.984	1.256	0.0159278
7	T helper cells PMA-I stimulated CD4+ CD25- IL17-	2.468	0.564	0.00900985		1.866	0.765	0.258588		2.697	0.684	0.012232		1.88	0.936	0.356383
8	T helper 17 cells PMA-I stimulated CD4+ CD25- IL17+	2.267	0.779	0.104588		1.855	1.468	0.561219		2.147	0.951	0.225733		3.824	1.456	0.0517874
9	T helper memory cells CD4+ CD25- CD45RO+	3.212	1.118	0.0463098		3.253	1.655	0.169456		2.965	1.251	0.112015		5.639	1.747	0.00696449
10	T helper memory cells from peripheral blood CD4+	2.351	1.068	0.201854		1.35	1.504	0.816365		2.313	1.162	0.252689		4.29	1.682	0.050856
11	T memory cells CD8+	1.639	1.296	0.621791		0.987	1.748	0.994125		2.153	1.484	0.434372		3.421	1.961	0.217923
12	T helper naive cells CD4+	2.024	1.111	0.355139		1.97	1.815	0.591483		2.183	1.288	0.354004		4.958	1.861	0.0301157
13	T naive cells CD8+	2.193	1.187	0.314959		0.329	1.591	0.674221		2.655	1.411	0.239397		3.586	1.741	0.139119
14	Monocytes CD14+	2.784	0.502	0.000518933		2.198	0.664	0.0710277		3.235	0.608	0.000269647		2.449	0.784	0.0584029
15	Hematopoietic stem cells G-CSF-mobilized CD34+	3.709	0.677	8.97756e-05	*	3.669	0.919	0.00514051		3.621	0.725	0.000290763		5.294	1.121	9.93342e-05	*
16	B cells CD19+	3.049	0.772	0.00728238		1.947	1.16	0.412843		3.608	0.954	0.00636846		5.126	1.382	0.00240455
17	Natural killer cells CD56+	3.285	0.904	0.0128989		2.9	1.504	0.209395		2.842	0.975	0.0626246		2.73	1.477	0.237701
18	GM12878 lymphoblastoid cells	3.738	0.958	0.00412098		1.851	1.568	0.587615		4.027	1.061	0.0032347		4.116	1.448	0.0321041
19	Thymus	3.771	1.088	0.0107898		3.33	1.546	0.134094		4.06	1.262	0.0140228		6.5	1.741	0.00157513
20	Spleen	2.391	0.98	0.153506		2.684	1.353	0.216854		2.529	1.059	0.146046		5.349	1.584	0.00575248
21	Brain hippocampus middle	3.836	0.791	0.000393892		1.444	1.366	0.745628		4.403	0.96	0.000414185		2.974	1.462	0.177998
22	Brain substantia nigra	2.587	1.15	0.168218		1.135	1.698	0.936906		3.286	1.269	0.0700699		2.51	1.726	0.382056
23	Brain anterior caudate	5.362	0.835	4.73489e-07	*	4.489	1.276	0.00746935		5.646	0.828	2.87231e-08	*	6.322	1.493	0.000389256
24	Brain cingulate gyrus	5.832	1.281	0.000152264	*	5.02	1.991	0.0450581		5.71	1.332	0.000383677		6.881	2.096	0.00406736
25	Brain inferior temporal lobe	3.217	1.157	0.0567516		3.081	1.791	0.250617		4.589	1.309	0.00607829		4.057	1.93	0.111955
26	Brain angular gyrus	5.146	1.421	0.00380454		6.654	2.277	0.0126795		5.459	1.533	0.00372734		7.4	2.382	0.00594621
27	Brain dorsolateral prefrontal cortex	4.96	1.25	0.00176567		2.057	1.814	0.560102		5.071	1.427	0.00470508		6.432	2.076	0.00859648
28	NH-A astrocytes	5.113	1.077	0.000109412	*	5.408	1.767	0.0119476		4.757	1.163	0.00109311		7.325	1.935	0.000966238
29	Lung	1.987	1.08	0.363384		2.983	1.707	0.251927		2.543	1.197	0.198675		3.766	1.648	0.0927953
30	NHLF lung fibroblast primary cells	5.175	1.534	0.00588928		3.673	2.456	0.271935		4.025	1.756	0.0830748		6.841	2.597	0.0230927
31	Aorta	3.799	1.992	0.158859		1.61	2.719	0.822618		4.148	2.165	0.14347		4.307	2.938	0.258332
32	Right atrium	1.902	1.173	0.440766		2.89	1.714	0.272179		1.892	1.308	0.493962		3.77	1.776	0.115465
33	Left ventricle	2.746	1.205	0.146955		1.601	1.89	0.751246		4.408	1.321	0.00924382		2.659	2.099	0.427842
34	Right ventricle	3.173	1.264	0.0850075		2.474	1.862	0.428241		4.659	1.294	0.00417982		5.008	1.865	0.0304204
35	Muscle satellite cultured cells	2.383	1.129	0.222978		1.407	1.581	0.797225		2.86	1.255	0.1331		2.568	1.781	0.378433
36	Psoas muscle	6.183	2.046	0.0113967		5.08	2.728	0.136745		4.909	2.217	0.0769277		5.439	2.85	0.116083
37	Skeletal muscle	2.832	0.603	0.0027447		2.999	0.897	0.0283183		2.558	0.652	0.0170829		2.759	0.935	0.0619406
38	HSMM skeletal muscle myoblasts cells	3.762	1.31	0.0344312		4.386	1.898	0.070313		3.067	1.425	0.147396		5.757	2.035	0.016001
39	HSMM cell derived skeletal muscle myotubes cells	4.807	1.192	0.00202942		4.061	1.782	0.0855917		5.496	1.801	0.0149724		4.325	1.778	0.0626215
40	Stomach smooth muscle	3.536	1.156	0.0285576		3.264	1.694	0.18304		4.072	1.121	0.00542868		4.303	1.756	0.05833
41	Duodenum smooth muscle	2.553	1.557	0.315825		-0.34	2.544	0.598439		3.931	1.8	0.0995462		6.575	2.689	0.0370899
42	Colon smooth muscle	2.743	1.254	0.162462		1.735	1.851	0.691748		3.116	1.337	0.110044		2.479	1.792	0.408237
43	Rectal smooth muscle	3.496	1.441	0.0816791		4.569	2.112	0.0890448		4.184	1.566	0.0387485		7.327	2.335	0.00627402
44	Esophagus	1.493	1.32	0.708761		1.522	2.179	0.810917		2.33	1.609	0.404395		4.852	2.412	0.107594
45	Gastric	3.826	1.333	0.0350736		3.759	2.248	0.222632		2.179	1.528	0.436939		3.687	2.179	0.217033
46	Stomach mucosa	4.151	1.224	0.0105223		2.478	1.778	0.409479		4.294	1.264	0.00957348		4.568	1.988	0.0731354
47	Duodenum mucosa	2.921	1.277	0.131424		2.02	1.925	0.598103		3.427	1.292	0.0584606		2.692	2.04	0.406762
48	Small intestine	5.983	1.6	0.00169837		5.178	2.517	0.0950672		4.099	1.69	0.0671241		6.207	2.27	0.0206367
49	Sigmoid colon	3.752	1.769	0.116105		4.385	2.549	0.180867		3.822	2.035	0.163565		6.524	2.978	0.0601681
50	Colonic mucosa	2.113	1.461	0.445309		1.949	2.308	0.681814		2.518	1.684	0.364825		5.007	2.383	0.0892354
51	Rectal mucosa	2.05	1.045	0.311973		1.365	1.492	0.806761		1.331	1.115	0.766494		2.667	1.496	0.26372
52	Pancreas	4.485	1.447	0.0150742		1.562	2.232	0.800949		2.325	1.614	0.409914		4.252	2.358	0.161043
53	Pancreatic islets	10.592	2.886	0.000814064		10.304	4.077	0.0227039		11.354	3.153	0.000981749		10.172	4.367	0.0344037
54	Liver	2.759	0.811	0.0296052		2.914	1.191	0.106386		2.747	1.035	0.0864494		3.711	1.238	0.0288747
55	Adipose nuclei	3.363	0.843	0.00561042		3.182	1.377	0.114086		3.645	0.993	0.00757124		2.967	1.308	0.131589
56	Adipose derived mesenchymal stem cell cultured cells	2.169	0.972	0.22762		2.843	1.499	0.217721		2.589	1.087	0.139399		3.423	1.571	0.122042
57	Mesenchymal stem cell derived adipocyte cultured cells	2.81	0.989	0.0661787		2.186	1.456	0.417165		3.242	1.114	0.0414098		2.179	1.573	0.452964
58	Mesenchymal stem cell derived chondrocyte cultured cells	3.13	0.946	0.0268148		2.047	1.327	0.433085		2.908	1.055	0.0690196		2.169	1.514	0.441112
59	Bone marrow derived cultured mesenchymal stem cells	1.226	0.944	0.810338		1.232	1.453	0.873601		1.842	1.072	0.42707		2.546	1.589	0.329589
60	Osteoblast primary cells	2.112	0.946	0.239705		1.303	1.393	0.828003		2.738	0.969	0.0709564		1.546	1.495	0.714465
61	NHDF-Ad adult dermal fibroblast primary cells	0.871	1.2	0.914533		-0.823	1.716	0.286729		2.548	1.192	0.193049		-0.238	1.989	0.534031
62	NHEK-epidermal keratinocyteprimary cells	4.653	1.062	0.00062905		5.047	1.433	0.00398967		2.623	1.091	0.133268		5.682	1.584	0.00280598
63	Breast myoepithelial primary cells	3.324	1.277	0.068026		1.334	1.966	0.865317		5.487	1.432	0.00179158		5.195	2.036	0.0356358
64	Breast variant human mammary epithelial cells (vHMEC)	3.917	1.3	0.0229665		4.873	2.013	0.0542529		4.178	1.408	0.0216966		5.364	2.098	0.0341242
65	HMEC mammary epithelial primary cells	4.14	1.419	0.0286194		4.545	2.184	0.106651		3.053	1.344	0.121988		2.448	2.233	0.517325
66	Ovary	4.128	1.28	0.0154745		3.882	2.163	0.185993		4.178	1.497	0.0341256		5.751	2.347	0.039267
Asterisks indicate significant enrichment after Bonferroni correction for 66 tissues and 4 phenotypes with a significance cutoff at 0.05/66/4=1.9E-04.
