# Supplementary material for: Genome-wide association study of smoking trajectory and meta-analysis of smoking status in 842,000 individuals
Source: Nat Commun. 2020 Oct 20;11:5302. doi: 10.1038/s41467-020-18489-3 (PMC7598939; doi:10.1038/s41467-020-18489-3)
Supplement: Supplementary file 7 — Supplementary Data 5 [file 41467_2020_18489_MOESM7_ESM.xlsx]

## Sheet: Supplementary Data 5
Supplementary Data 5. Gene prioritization for smoking trajectories in the European American samples in the Million Veteran Program (MVP) using functional mapping and annotation (FUMA)
MVP EA trajectory contrast I (current vs. never)
Gene	Chromosome	Start_position	End_position	Genome-wide association study (GWAS)		Positional mapping		Expression quantitative trait loci (eQTL) mapping				Chromatin interaction mapping
				Minimum P-value of SNPs in GWAS	Independent SNPs	Mapped by positional mapping?	Number of SNPs	Mapped by eQTL mapping?	If yes, mapped tissue	Number of SNPs	Minimum eQTL P-value of mapped SNPs	Mapped by chromatin interaction mapping?	If yes, mapped tissue
PHACTR4	1	28696114	28826881	9.07439e-10	rs61783804	Yes	269	Yes	GTEx/v8/Brain_Amygdala:GTEx/v8/Brain_Anterior_cingulate_cortex_BA24:GTEx/v8/Brain_Caudate_basal_ganglia:GTEx/v8/Brain_Cerebellar_Hemisphere:GTEx/v8/Brain_Cerebellum:GTEx/v8/Brain_Cortex:GTEx/v8/Brain_Frontal_Cortex_BA9:GTEx/v8/Brain_Hippocampus:GTEx/v8/Brain_Hypothalamus:GTEx/v8/Brain_Nucleus_accumbens_basal_ganglia:GTEx/v8/Brain_Putamen_basal_ganglia	259	5.27419e-22	No
FAM160A1	4	152330368	152584784	1.23115e-08	rs28608075	Yes	121	Yes	GTEx/v8/Brain_Cerebellar_Hemisphere:GTEx/v8/Brain_Cerebellum	204	1.52859e-07	No
WWP2	16	69796209	69975644	7.94609e-09	rs889398,rs4985459,rs11075726:rs889398	Yes	112	No		0		Yes	Adult_Cortex
PET112	4	152591656	152682175	1.23115e-08	rs28608075	Yes	70	Yes	GTEx/v8/Brain_Cerebellar_Hemisphere:GTEx/v8/Brain_Cerebellum	199	9.20229e-07	Yes	Adult_Cortex
NFAT5	16	69598997	69738569	4.46745e-08	rs11075726,rs889398,rs11075726:rs889398	Yes	48	No		0		Yes	Adult_Cortex
DRD2	11	113280318	113346413	1.34104e-10	rs3133388,rs4936277	Yes	15	Yes	GTEx/v8/Brain_Cerebellar_Hemisphere	7	1.94668e-06	No
CHRNA2	8	27317279	27337400	1.02224e-12	rs78875955,rs2565060,rs2241653,rs1565735,rs4732724	Yes	14	Yes	GTEx/v8/Brain_Cerebellar_Hemisphere:GTEx/v8/Brain_Cerebellum	34	1.42666e-16	No
NQO1	16	69740899	69760854	7.94609e-09	rs889398,rs11075726,rs4985459,rs11075726:rs889398	Yes	12	Yes	GTEx/v8/Brain_Caudate_basal_ganglia:GTEx/v8/Brain_Nucleus_accumbens_basal_ganglia	162	1.25679e-08	Yes	Adult_Cortex
SIX3	2	45168902	45173216	5.87138e-12	rs1004787,rs56077086,rs512942	Yes	9	Yes	GTEx/v8/Brain_Cerebellum	14	1.32382e-05	No
BTN2A2	6	26383324	26395102	1.47372e-08	rs2073526,rs2237235	Yes	9	Yes	GTEx/v8/Brain_Amygdala:GTEx/v8/Brain_Caudate_basal_ganglia:GTEx/v8/Brain_Cerebellum:GTEx/v8/Brain_Cortex:GTEx/v8/Brain_Hippocampus:GTEx/v8/Brain_Hypothalamus:GTEx/v8/Brain_Nucleus_accumbens_basal_ganglia:GTEx/v8/Brain_Putamen_basal_ganglia	12	1.40324e-07	No
NOB1	16	69775770	69788843	2.55602e-08	rs889398,rs11075726,rs11075726:rs889398	Yes	8	Yes	GTEx/v8/Brain_Anterior_cingulate_cortex_BA24:GTEx/v8/Brain_Caudate_basal_ganglia:GTEx/v8/Brain_Cerebellar_Hemisphere:GTEx/v8/Brain_Cerebellum:GTEx/v8/Brain_Cortex:GTEx/v8/Brain_Frontal_Cortex_BA9	117	2.0178e-16	Yes	Adult_Cortex
BTN3A1	6	26402465	26415444	3.20299e-08	rs2073526,rs2237235	Yes	7	Yes	GTEx/v8/Brain_Cerebellar_Hemisphere:GTEx/v8/Brain_Cerebellum:GTEx/v8/Brain_Cortex:GTEx/v8/Brain_Nucleus_accumbens_basal_ganglia	12	1.08279e-08	Yes	Adult_Cortex
SH3D19	4	152023903	152246784	1.23115e-08	rs28608075	Yes	6	Yes	GTEx/v8/Brain_Cerebellar_Hemisphere:GTEx/v8/Brain_Cerebellum	219	2.3364e-11	No
EPHX2	8	27348296	27403081	2.33814e-12	rs78875955,rs1565735,rs2565060	Yes	4	Yes	GTEx/v8/Brain_Cerebellar_Hemisphere:GTEx/v8/Brain_Cerebellum	7	2.17192e-05	No
BTN3A2	6	26365387	26378546	1.47372e-08	rs2073526,rs2237235	Yes	4	Yes	GTEx/v8/Brain_Amygdala:GTEx/v8/Brain_Anterior_cingulate_cortex_BA24:GTEx/v8/Brain_Caudate_basal_ganglia:GTEx/v8/Brain_Cerebellum:GTEx/v8/Brain_Cortex:GTEx/v8/Brain_Frontal_Cortex_BA9:GTEx/v8/Brain_Hippocampus:GTEx/v8/Brain_Hypothalamus:GTEx/v8/Brain_Nucleus_accumbens_basal_ganglia:GTEx/v8/Brain_Spinal_cord_cervical_c-1	3	1.01466e-10	Yes	Adult_Cortex
BTN3A3	6	26440700	26453643	1.47372e-08	rs2073526,rs2237235,rs72838268	Yes	1	Yes	GTEx/v8/Brain_Cerebellar_Hemisphere:GTEx/v8/Brain_Cerebellum:GTEx/v8/Brain_Cortex	28	1.50294e-14	No
EXOSC6	16	70284134	70285833	7.94609e-09	rs4985459,rs889398	No	0	Yes	GTEx/v8/Brain_Amygdala:GTEx/v8/Brain_Anterior_cingulate_cortex_BA24:GTEx/v8/Brain_Caudate_basal_ganglia:GTEx/v8/Brain_Cerebellar_Hemisphere:GTEx/v8/Brain_Cerebellum:GTEx/v8/Brain_Cortex:GTEx/v8/Brain_Frontal_Cortex_BA9:GTEx/v8/Brain_Hippocampus:GTEx/v8/Brain_Hypothalamus:GTEx/v8/Brain_Nucleus_accumbens_basal_ganglia:GTEx/v8/Brain_Putamen_basal_ganglia:GTEx/v8/Brain_Spinal_cord_cervical_c-1:GTEx/v…	82	1.58955e-16	No
CLEC18A	16	69984810	69998141	7.94609e-09	rs4985459	No	0	Yes	GTEx/v8/Brain_Amygdala:GTEx/v8/Brain_Cerebellar_Hemisphere:GTEx/v8/Brain_Cerebellum:GTEx/v8/Brain_Cortex:GTEx/v8/Brain_Frontal_Cortex_BA9:GTEx/v8/Brain_Hippocampus:GTEx/v8/Brain_Hypothalamus:GTEx/v8/Brain_Nucleus_accumbens_basal_ganglia:GTEx/v8/Brain_Putamen_basal_ganglia:GTEx/v8/Brain_Spinal_cord_cervical_c-1:GTEx/v8/Brain_Substantia_nigra	54	1.62415e-16	No
PRSS16	6	27215480	27224403	2.22159e-08	rs72838268,rs766406,rs2237235	No	0	Yes	GTEx/v8/Brain_Cerebellar_Hemisphere:GTEx/v8/Brain_Cerebellum	34	1.13766e-09	No
AARS	16	70286198	70323446	4.03263e-06	rs4985459,rs889398	No	0	Yes	GTEx/v8/Brain_Caudate_basal_ganglia:GTEx/v8/Brain_Cerebellum:GTEx/v8/Brain_Putamen_basal_ganglia	24	2.64256e-06	Yes	Adult_Cortex
COG4	16	70514471	70557468	3.50073e-06	rs4985459,rs889398	No	0	Yes	GTEx/v8/Brain_Nucleus_accumbens_basal_ganglia	24	1.13059e-05	Yes	Adult_Cortex
ZNF391	6	27342394	27371683	4.61569e-08	rs72838268	No	0	Yes	GTEx/v8/Brain_Caudate_basal_ganglia:GTEx/v8/Brain_Nucleus_accumbens_basal_ganglia	13	2.65052e-06	No
BTN2A1	6	26458150	26476849	3.20299e-08	rs2073526,rs2237235	No	0	Yes	GTEx/v8/Brain_Amygdala:GTEx/v8/Brain_Caudate_basal_ganglia:GTEx/v8/Brain_Cerebellum	11	2.60187e-06	Yes	Adult_Cortex
ZNF322	6	26636518	26659980	3.20299e-08	rs2073526	No	0	Yes	GTEx/v8/Brain_Amygdala:GTEx/v8/Brain_Anterior_cingulate_cortex_BA24:GTEx/v8/Brain_Caudate_basal_ganglia:GTEx/v8/Brain_Cerebellar_Hemisphere:GTEx/v8/Brain_Cerebellum:GTEx/v8/Brain_Cortex:GTEx/v8/Brain_Frontal_Cortex_BA9:GTEx/v8/Brain_Hypothalamus:GTEx/v8/Brain_Nucleus_accumbens_basal_ganglia:GTEx/v8/Brain_Putamen_basal_ganglia:GTEx/v8/Brain_Spinal_cord_cervical_c-1	8	3.71e-13	No
PDPR	16	70147529	70195203	6.22859e-06	rs11075726	No	0	Yes	GTEx/v8/Brain_Frontal_Cortex_BA9	7	3.01708e-05	No
CCDC25	8	27590835	27630170	1.58267e-07	rs1565735	No	0	Yes	GTEx/v8/Brain_Nucleus_accumbens_basal_ganglia	6	5.39441e-07	No
ATPIF1	1	28562620	28573417	1.39494e-08	rs61783804	No	0	Yes	GTEx/v8/Brain_Cerebellum	2	0.0001095	No
TMPRSS5	11	113558272	113577095	2.2268e-11	rs4936277,rs3133388	No	0	Yes	GTEx/v8/Brain_Caudate_basal_ganglia:GTEx/v8/Brain_Putamen_basal_ganglia	2	2.12866e-05	Yes	Adult_Cortex
TRIM35	8	27142404	27168836	2.02663e-08	rs78875955	No	0	Yes	GTEx/v8/Brain_Nucleus_accumbens_basal_ganglia	1	4.63377e-05	No
CLEC18C	16	70207225	70221264	4.00226e-05	rs4985459	No	0	Yes	GTEx/v8/Brain_Cortex	1	3.07678e-05	No
SESN2	1	28586038	28609002	3.22724e-08	rs61783804	No	0	No		0		Yes	Adult_Cortex
RPS3A	4	152020725	152025804	1.66416e-08	rs28608075	No	0	No		0		Yes	Adult_Cortex
TMEM154	4	153539784	153601317	1.23115e-08	rs28608075	No	0	No		0		Yes	Adult_Cortex
ZNF184	6	27418522	27440897	3.74617e-08	rs766406	No	0	No		0		Yes	Adult_Cortex
ZSCAN16	6	28092338	28097860	0.00226917	rs766406	No	0	No		0		Yes	Adult_Cortex
TTC12	11	113185251	113254266	2.2268e-11	rs3133388	No	0	No		0		Yes	Adult_Cortex
TMED6	16	69377151	69385712	4.73378e-06	rs11075726:rs889398	No	0	No		0		Yes	Adult_Cortex
CYB5B	16	69458428	69500169	4.03263e-06	rs889398	No	0	No		0		Yes	Adult_Cortex
DDX19B	16	70323566	70369186	4.03263e-06	rs889398	No	0	No		0		Yes	Adult_Cortex
SF3B3	16	70557691	70608820	3.50073e-06	rs889398	No	0	No		0		Yes	Adult_Cortex
MVP EA trajectory contrast II (current vs. mixed)
Gene	Chromosome	Start_position	End_position	Genome-wide association study (GWAS)		Positional mapping		eQTL mapping				Chromatin interaction mapping
				Minimum P-value of SNPs in GWAS	Independent SNPs	Mapped by positional mapping?	Number of SNPs	Mapped by eQTL mapping?	If yes, mapped tissue	Number of SNPs	Minimum eQTL P-value of mapped SNPs	Mapped by chromatin interaction mapping?	If yes, mapped tissue
TTC12	11	113185251	113254266	2.36754e-08	rs11608185,rs61902807	Yes	20	Yes	GTEx/v8/Brain_Amygdala:GTEx/v8/Brain_Anterior_cingulate_cortex_BA24:GTEx/v8/Brain_Caudate_basal_ganglia:GTEx/v8/Brain_Cerebellar_Hemisphere:GTEx/v8/Brain_Cerebellum:GTEx/v8/Brain_Cortex:GTEx/v8/Brain_Frontal_Cortex_BA9:GTEx/v8/Brain_Hippocampus:GTEx/v8/Brain_Hypothalamus:GTEx/v8/Brain_Nucleus_accumbens_basal_ganglia:GTEx/v8/Brain_Putamen_basal_ganglia:GTEx/v8/Brain_Spinal_cord_cervical_c-1:GTEx/v…	60	1.11389e-23	Yes	Adult_Cortex
CHRNA2	8	27317279	27337400	9.37726e-13	rs2565059	Yes	12	Yes	GTEx/v8/Brain_Cerebellar_Hemisphere:GTEx/v8/Brain_Cerebellum	10	6.77764e-16	No
CYP2A7	19	41381344	41388657	2.60746e-12	rs76112798,rs12461964	Yes	2	Yes	GTEx/v8/Brain_Hippocampus:GTEx/v8/Brain_Hypothalamus	3	4.96144e-06	No
EPHX2	8	27348296	27403081	1.47774e-08	rs2565059	No	0	Yes	GTEx/v8/Brain_Cerebellar_Hemisphere	1	2.17192e-05	No
TMPRSS5	11	113558272	113577095	5.16189e-08	rs61902807	No	0	No		0		Yes	Adult_Cortex
Study	Risk loci	Positional mapping	eQTL mapping	Chromatin interaction mapping	Total
MVP EA trajectory contrast I (current vs. never)	20	16	28	21	40
MVP EA trajectory contrast II (current vs. mixed)	5	3	4	2	5
EA: European American
We used the default discovery rate (FDR) <0.05 for the eQTL mapping and FDR<1E-06 for the chromatin interaction mapping.
