# Supplementary material for: Genome-wide association study of smoking trajectory and meta-analysis of smoking status in 842,000 individuals
Source: Nat Commun. 2020 Oct 20;11:5302. doi: 10.1038/s41467-020-18489-3 (PMC7598939; doi:10.1038/s41467-020-18489-3)
Supplement: Supplementary file 8 — Supplementary Data 6 [file 41467_2020_18489_MOESM8_ESM.xlsx]

## Sheet: Supplementary Data 6
Supplementary Data 6. Gene enrichment analysis for smoking trajectories in the European American samples in the Million Veteran Program (MVP)
MVP EA trajectory contrast I (current vs. never)
Gene Ontology (GO) term	Number of genes in GO term	Number of smoking-associated genes in GO term	Smoking-associated genes in GO Term	% of smoking-associated genes in GO term	Gene Ontology (GO) category	Number of genes in GO category	Number of smoking-associated genes in GO category	% of smoking-associated genes in GO category	Fold enrichment	P-value
GO:0000786~nucleosome	107	17	HIST1H2AC, HIST1H3J, HIST1H1E, HIST1H4L, HIST1H2BD, HIST1H4K, HIST1H2BH, HIST1H2BO, HIST1H2BM, HIST1H2BN, HIST1H2BL, HIST1H2BJ, HIST1H2AM, HIST1H4J, HIST1H2AL, HIST1H3G, HIST1H4H	0.158879	GO: cellular component	18224	259	0.014212	11.1792	2.24781e-12
GO:0044815~DNA packaging complex	113	17	HIST1H2AC, HIST1H3J, HIST1H1E, HIST1H4L, HIST1H2BD, HIST1H4K, HIST1H2BH, HIST1H2BO, HIST1H2BM, HIST1H2BN, HIST1H2BL, HIST1H2BJ, HIST1H2AM, HIST1H4J, HIST1H2AL, HIST1H3G, HIST1H4H	0.150442	GO: cellular component	18224	259	0.014212	10.5856	5.32905e-12
GO:0032993~protein-DNA complex	179	17	HIST1H2AC, HIST1H3J, HIST1H1E, HIST1H4L, HIST1H2BD, HIST1H4K, HIST1H2BH, HIST1H2BO, HIST1H2BM, HIST1H2BN, HIST1H2BL, HIST1H2BJ, HIST1H2AM, HIST1H4J, HIST1H2AL, HIST1H3G, HIST1H4H	0.0949721	GO: cellular component	18224	259	0.014212	6.68251	5.57136e-09
GO:0046982~protein heterodimerization activity	465	25	HIST1H3J, HIST1H2AC, HIST1H4L, HIST1H4K, HIST1H2BD, DRD2, HIST1H2BH, SOX6, PDSS2, HIST1H2BO, TYR, HIST1H2BM, TAF12, HIST1H2BN, HIST1H2BL, TENM2, HIST1H2BJ, PBX1, PPP3CA, HIST1H2AM, HIST1H3G, HIST1H2AL, NEFL, HIST1H4J, HIST1H4H	0.0537634	GO: molecular function	16881	248	0.0146911	3.6596	9.35794e-08
GO:0000788~nuclear nucleosome	44	9	HIST1H2BO, HIST1H3J, HIST1H2BM, HIST1H2BN, HIST1H2BD, HIST1H2BL, HIST1H2BJ, HIST1H2BH, HIST1H3G	0.204545	GO: cellular component	18224	259	0.014212	14.3924	1.65153e-07
GO:0006334~nucleosome assembly	151	14	HIST1H3J, HIST1H1E, HIST1H4L, HIST1H2BD, HIST1H4K, HIST1H2BH, HIST1H2BO, HIST1H2BM, HIST1H2BN, HIST1H2BL, HIST1H2BJ, HIST1H4J, HIST1H3G, HIST1H4H	0.0927152	GO: biological process	16792	242	0.0144116	6.43336	2.75583e-07
GO:0006333~chromatin assembly or disassembly	191	15	HIST1H3J, HIST1H1E, HIST1H4L, HIST1H2BD, HIST1H4K, HIST1H2BH, HIST1H2BO, HIST1H2BM, HIST1H2BN, HIST1H2BL, HIST1H2BJ, HIST1H4J, HIST1H3G, CHD3, HIST1H4H	0.078534	GO: biological process	16792	242	0.0144116	5.44935	6.87993e-07
GO:0031497~chromatin assembly	167	14	HIST1H3J, HIST1H1E, HIST1H4L, HIST1H2BD, HIST1H4K, HIST1H2BH, HIST1H2BO, HIST1H2BM, HIST1H2BN, HIST1H2BL, HIST1H2BJ, HIST1H4J, HIST1H3G, HIST1H4H	0.0838323	GO: biological process	16792	242	0.0144116	5.81699	8.77934e-07
GO:0006323~DNA packaging	205	15	HIST1H3J, HIST1H1E, HIST1H4L, HIST1H2BD, HIST1H4K, HIST1H2BH, HIST1H2BO, HIST1H2BM, HIST1H2BN, HIST1H2BL, HIST1H2BJ, AKAP8, HIST1H4J, HIST1H3G, HIST1H4H	0.0731707	GO: biological process	16792	242	0.0144116	5.0772	1.60394e-06
GO:0034728~nucleosome organization	178	14	HIST1H3J, HIST1H1E, HIST1H4L, HIST1H2BD, HIST1H4K, HIST1H2BH, HIST1H2BO, HIST1H2BM, HIST1H2BN, HIST1H2BL, HIST1H2BJ, HIST1H4J, HIST1H3G, HIST1H4H	0.0786517	GO: biological process	16792	242	0.0144116	5.45752	1.80305e-06
GO:0065004~protein-DNA complex assembly	235	15	HIST1H3J, HIST1H1E, HIST1H4L, HIST1H2BD, HIST1H4K, HIST1H2BH, HIST1H2BO, HIST1H2BM, HIST1H2BN, TAF12, HIST1H2BL, HIST1H2BJ, HIST1H4J, HIST1H3G, HIST1H4H	0.0638298	GO: biological process	16792	242	0.0144116	4.42905	7.8681e-06
GO:0071103~DNA conformation change	284	16	HIST1H3J, HIST1H1E, HIST1H4L, HIST1H2BD, HIST1H4K, HIST1H2BH, HIST1H2BO, HIST1H2BM, HIST1H2BN, HIST1H2BL, HIST1H2BJ, AKAP8, HIST1H4J, HIST1H3G, CHD3, HIST1H4H	0.056338	GO: biological process	16792	242	0.0144116	3.90921	1.58055e-05
GO:0071824~protein-DNA complex subunit organization	262	15	HIST1H3J, HIST1H1E, HIST1H4L, HIST1H2BD, HIST1H4K, HIST1H2BH, HIST1H2BO, HIST1H2BM, HIST1H2BN, TAF12, HIST1H2BL, HIST1H2BJ, HIST1H4J, HIST1H3G, HIST1H4H	0.0572519	GO: biological process	16792	242	0.0144116	3.97262	2.67522e-05
GO:0098794~postsynapse	376	18	GABRA4, DRD2, GABRB1, GRIK4, DAG1, BSN, SPOCK1, IGSF9B, SORCS3, GRM5, CTTNBP2, CHRM3, PTK2B, TENM2, MAPT, GRID2, PPP3CA, CHRNA2	0.0478723	GO: cellular component	18224	259	0.014212	3.36844	2.75492e-05
GO:0051290~protein heterotetramerization	42	7	HIST1H3J, HIST1H4L, HIST1H4K, HIST1H3G, HIST1H4J, PDSS2, HIST1H4H	0.166667	GO: biological process	16792	242	0.0144116	11.5647	2.79507e-05
GO:0007409~axonogenesis	413	19	ENAH, NRXN3, DRD2, BARHL2, DAG1, ALCAM, NCAM1, BDNF, LAMB2, SEMA6D, TENM2, SEMA3F, MAPT, GBX2, RHOA, ROBO2, LRFN5, NEFL, CHL1	0.0460048	GO: biological process	16792	242	0.0144116	3.1922	3.04126e-05
GO:0000228~nuclear chromosome	555	22	HIST1H2AC, HIST1H3J, HIST1H4L, HIST1H1E, MCRS1, HIST1H2BD, HIST1H4K, HIST1H2BH, RCC1, HIST1H2BO, HIST1H2BM, MEI4, HIST1H2BN, HIST1H2BL, HIST1H2BJ, BRD4, HIST1H2AM, HIST1H4J, HIST1H2AL, HIST1H3G, HIST1H4H, PINX1	0.0396396	GO: cellular component	18224	259	0.014212	2.78916	4.46831e-05
GO:0000785~chromatin	472	20	HIST1H2AC, HIST1H3J, HIST1H4L, HIST1H1E, MCRS1, HIST1H2BD, HIST1H4K, HIST1H2BH, RCC1, HMGN4, HIST1H2BO, HIST1H2BM, HIST1H2BN, HIST1H2BL, HIST1H2BJ, HIST1H2AM, HIST1H4J, HIST1H2AL, HIST1H3G, HIST1H4H	0.0423729	GO: cellular component	18224	259	0.014212	2.98148	4.61151e-05
GO:0044454~nuclear chromosome part	519	21	HIST1H2AC, HIST1H3J, HIST1H4L, HIST1H1E, MCRS1, HIST1H2BD, HIST1H4K, HIST1H2BH, RCC1, HIST1H2BO, HIST1H2BM, MEI4, HIST1H2BN, HIST1H2BL, HIST1H2BJ, HIST1H2AM, HIST1H4J, HIST1H2AL, HIST1H3G, HIST1H4H, PINX1	0.0404624	GO: cellular component	18224	259	0.014212	2.84706	5.31399e-05
GO:0030594~neurotransmitter receptor activity	95	9	HTR1B, CHRM3, GABRA4, DRD2, PTK2B, GABRB1, GRIK4, GRID2, CHRNA2	0.0947368	GO: molecular function	16881	248	0.0146911	6.4486	7.61744e-05
GO:0061564~axon development	445	19	ENAH, NRXN3, DRD2, BARHL2, DAG1, ALCAM, NCAM1, BDNF, LAMB2, SEMA6D, TENM2, SEMA3F, MAPT, GBX2, RHOA, ROBO2, LRFN5, NEFL, CHL1	0.0426966	GO: biological process	16792	242	0.0144116	2.96265	7.9557e-05
GO:0034723~DNA replication-dependent nucleosome organization	32	6	HIST1H3J, HIST1H4L, HIST1H4K, HIST1H3G, HIST1H4J, HIST1H4H	0.1875	GO: biological process	16792	242	0.0144116	13.0103	8.57144e-05
GO:0006335~DNA replication-dependent nucleosome assembly	32	6	HIST1H3J, HIST1H4L, HIST1H4K, HIST1H3G, HIST1H4J, HIST1H4H	0.1875	GO: biological process	16792	242	0.0144116	13.0103	8.57144e-05
MVP EA trajectory contrast II (current vs. mixed)
Gene Ontology (GO) term	Number of genes in GO term	Number of smoking-associated genes in GO term	Smoking-associated genes in GO Term	% of smoking-associated genes in GO term	Gene Ontology (GO) category	Number of genes in GO category	Number of smoking-associated genes in GO category	% of smoking-associated genes in GO category	Fold enrichment	P-value
GO:0019373~epoxygenase P450 pathway	18	5	CYP2A13, CYP2B6, EPHX2, CYP2A6, CYP2A7	0.277778	GO: biological process	16792	94	0.0055979	49.6217	2.54215e-06
GO:0016705~oxidoreductase activity, acting on paired donors, with incorporation or reduction of molecular oxygen	166	8	CMAHP, CYP2A13, CYP2B6, FTO, CYP2A6, CYP2A7, DBH, P4HTM	0.0481928	GO: molecular function	16881	92	0.00544991	8.84285	3.16993e-05
GO:0008392~arachidonic acid epoxygenase activity	15	4	CYP2A13, CYP2B6, CYP2A6, CYP2A7	0.266667	GO: molecular function	16881	92	0.00544991	48.9304	6.5792e-05
GO:0008391~arachidonic acid monooxygenase activity	15	4	CYP2A13, CYP2B6, CYP2A6, CYP2A7	0.266667	GO: molecular function	16881	92	0.00544991	48.9304	6.5792e-05
EA: European American
Smoking-associated genes were defined as the nearest genes to GWAS variants with P-values less than 1E-05
