# Supplementary material for: Genome-wide association study of smoking trajectory and meta-analysis of smoking status in 842,000 individuals
Source: Nat Commun. 2020 Oct 20;11:5302. doi: 10.1038/s41467-020-18489-3 (PMC7598939; doi:10.1038/s41467-020-18489-3)
Supplement: Supplementary file 9 — Supplementary Data 7 [file 41467_2020_18489_MOESM9_ESM.xlsx]

## Sheet: Supplementary Data 7
Supplementary Data 7. Gene correlation analysis for smoking trajectory contrasts in the European American samples in the Million Veteran Program
Source	Trait	Sample Size	Genetic Correlation
			MVP EA trajectory contrast I (current vs. never) N=99,512			MVP EA trajectory contrast II (current vs. mixed) N=150,859
			Correlation	P_value	Significance	Correlation	P_value	Significance
GSCAN	GSCAN_CigarettesPerDay	263954	0.418938	1.18775e-51	*	0.444278	9.28863e-29	*
GSCAN	GSCAN_SmokingInitiation	632802	0.846274	3.39279e-103	*	0.519202	1.79248e-45	*
GSCAN	GSCAN_AgeofInitiation	262990	-0.588165	9.97635e-59	*	-0.366282	4.70657e-24	*
GSCAN	GSCAN_SmokingCessation	312821	0.681309	5.98568e-60	*	0.850751	1.07907e-71	*
GSCAN	GSCAN_DrinksPerWeek	537349	0.373992	7.53856e-43	*	0.278767	1.49333e-17	*
RISK	RISK_EVER_SMOKER_GWAS_MA_UKB+TAG	518633	0.768829	2.49268e-101	*	0.439887	5.47142e-42	*
RISK	RISK_DRINKS_PER_WEEK_GWAS	414343	0.301402	6.62716e-35	*	0.219469	2.56769e-15	*
RISK	RISK_GWAS_MA_UKB+replication	466571	0.170674	3.16499e-07	*	0.142948	0.000285917
RISK	RISK_NUMBER_SEXUAL_PARTNERS_GWAS	370711	0.298345	1.17893e-22	*	0.227238	4.07392e-10	*
UKB	Exposure to tobacco smoke at home	305723	-0.534167	5.54674e-29	*	-0.473812	2.89515e-17	*
UKB	Exposure to tobacco smoke outside home	286550	-0.395204	1.33067e-31	*	-0.340632	7.05619e-20	*
UKB	Smoking/smokers in household	311142	-0.607853	2.37718e-39	*	-0.512198	4.30082e-22	*
UKB	Maternal smoking around birth	289727	-0.711541	1.38045e-88	*	-0.564338	5.172e-52	*
UKB	Number of cigarettes currently smoked daily (current cigarette smokers)	23205	-0.396635	6.06534e-14	*	-0.468943	1.48877e-11	*
UKB	Time from waking to first cigarette	23265	0.400907	1.15851e-16	*	0.491288	6.39107e-14	*
UKB	Difficulty not smoking for 1 day	23332	-0.340803	2.51166e-09	*	-0.424685	8.88909e-10	*
UKB	Ever stopped smoking for 6+ months	81538	-0.296952	6.38907e-06	*	-0.0655164	0.422972
UKB	Number of unsuccessful stop-smoking attempts	75135	-0.369238	7.77903e-11	*	-0.341558	1.54943e-07	*
UKB	Pack years of smoking PREVIEW ONLY	101726	-0.654166	8.06298e-88	*	-0.70427	1.25404e-64	*
UKB	Pack years adult smoking as proportion of life span exposed to smoking PREVIEW ONLY	101726	-0.664256	5.8429e-89	*	-0.71235	3.50507e-67	*
UKB	Average weekly red wine intake	241008	0.274962	1.56025e-23	*	0.331145	4.26286e-20	*
UKB	Average weekly champagne plus white wine intake	240864	0.296793	2.13085e-19	*	0.266691	1.81057e-12	*
UKB	Average weekly beer plus cider intake	241447	-0.368014	7.62131e-39	*	-0.315443	1.07082e-20	*
UKB	Average weekly spirits intake	240658	-0.294907	5.66932e-21	*	-0.20873	4.25591e-08	*
UKB	Alcohol usually taken with meals	172454	0.442223	1.58972e-57	*	0.416999	1.69942e-42	*
UKB	Alcohol intake versus 10 years previously	313248	-0.243441	4.1884e-14	*	-0.1501	2.51906e-05	*
LDhub	Neuroticism	160958	0.254592	6.05122e-07	*	0.220433	0.000658711
LDhub	Depressive symptoms	161460	0.387265	4.08231e-22	*	0.342063	5.8148e-13	*
LDhub	Schizophrenia	77096	0.142385	3.20104e-06	*	0.160032	4.90356e-07	*
UKB	Mood swings	329428	-0.302396	1.6615e-23	*	-0.246945	1.26949e-13	*
UKB	Miserableness	331856	-0.287523	2.32433e-18	*	-0.199583	9.62433e-08	*
UKB	Irritability	322668	-0.21706	9.46153e-11	*	-0.115776	0.00166819
UKB	Fed-up feelings	330549	-0.31716	2.31648e-24	*	-0.29213	1.3569e-15	*
UKB	Ever depressed for a whole week	109229	-0.216054	1.68324e-07	*	-0.164034	0.000490592
UKB	Ever unenthusiastic/disinterested for a whole week	106868	-0.283954	9.11518e-11	*	-0.21515	1.50513e-05	*
UKB	Ever manic/hyper for 2 days	108734	-0.413654	2.14493e-11	*	-0.296182	9.0203e-05
UKB	Ever highly irritable/argumentative for 2 days	108925	-0.403762	5.91996e-25	*	-0.305243	1.11995e-10	*
UKB	Frequency of depressed mood in last 2 weeks	323267	-0.295697	8.18536e-18	*	-0.303629	1.828e-15	*
UKB	Frequency of unenthusiasm / disinterest in last 2 weeks	326730	-0.374119	4.62919e-27	*	-0.37768	2.75432e-20	*
UKB	Frequency of tenseness / restlessness in last 2 weeks	325169	-0.241509	5.4301e-12	*	-0.210168	1.05201e-08	*
UKB	Frequency of tiredness / lethargy in last 2 weeks	327528	-0.296838	7.23587e-25	*	-0.273882	5.43441e-17	*
LDhub	Lung cancer	56697	0.445436	1.12593e-29	*	0.458412	6.75883e-19	*
LDhub	Rheumatoid Arthritis	58284	0.137074	3.68894e-10	*	0.205611	6.20854e-05
LDhub	Coronary artery disease	184035	0.32872	1.83421e-19	*	0.253969	4.27232e-09	*
UKB	Snoring	314449	0.174682	1.78292e-13	*	0.111938	3.18446e-05	*
UKB	Sleeplessness / insomnia	336965	-0.213495	3.18902e-16	*	-0.169026	4.11442e-08	*
UKB	Number of self-reported non-cancer illnesses	337159	-0.281537	8.14886e-34	*	-0.200882	8.00444e-12	*
UKB	Ever had hysterectomy (womb removed)	159679	-0.33609	2.38888e-13	*	-0.246278	3.80251e-06	*
UKB	Eye problems/disorders: Diabetes related eye disease	108817	-0.222898	5.08798e-07	*	-0.217427	0.000281575
UKB	Mouth/teeth dental problems: None of the above	336138	0.384327	2.85079e-33	*	0.304698	3.20362e-16	*
UKB	Mouth/teeth dental problems: Loose teeth	336138	-0.434291	1.63552e-20	*	-0.393703	5.45567e-13	*
UKB	Mouth/teeth dental problems: Dentures	336138	-0.449459	1.62504e-50	*	-0.376081	4.243e-25	*
UKB	Vascular/heart problems diagnosed by doctor: None of the above	336683	0.211742	1.07107e-19	*	0.168581	8.29746e-09	*
UKB	Vascular/heart problems diagnosed by doctor: Heart attack	336683	-0.268718	2.09673e-14	*	-0.253882	1.60714e-10	*
UKB	Vascular/heart problems diagnosed by doctor: Angina	336683	-0.31537	3.54973e-22	*	-0.247836	2.18706e-11	*
UKB	Vascular/heart problems diagnosed by doctor: High blood pressure	336683	-0.188729	2.36621e-15	*	-0.145396	1.74257e-06	*
UKB	Fractured bone site(s): Ankle	335546	-0.251043	1.29079e-05	*	-0.129956	0.0589897
UKB	Shortness of breath walking on level ground	109508	-0.412716	2.15842e-28	*	-0.365956	5.01964e-18	*
UKB	Diabetes diagnosed by doctor	336473	-0.18129	8.62559e-11	*	-0.135644	7.56462e-05
UKB	Other serious medical condition/disability diagnosed by doctor	331274	-0.153598	4.57341e-08	*	-0.120164	0.000729445
UKB	Taking other prescription medications	336330	-0.352571	4.2307e-44	*	-0.260445	6.26111e-15	*
UKB	Hearing difficulty/problems: Yes	323978	-0.105998	3.46742e-05	*	-0.0350321	0.287495
UKB	Cough on most days	83529	-0.219258	1.11539e-08	*	-0.117777	0.0346837
UKB	Bring up phlegm/sputum/mucus on most days	83529	-0.254216	2.99226e-08	*	-0.194306	0.00164274
UKB	Falls in the last year	336617	-0.304921	3.05943e-24	*	-0.246966	1.1511e-12	*
UKB	Wheeze or whistling in the chest in last year	331257	-0.438545	3.98556e-65	*	-0.325219	1.88505e-24	*
UKB	Bilateral oophorectomy (both ovaries removed)	178676	-0.285062	9.00854e-13	*	-0.216339	2.61782e-05	*
UKB	Ever had prostate specific antigen (PSA) test	147970	0.211782	1.92047e-05	*	0.222583	0.000158626
UKB	Had other major operations	179567	-0.232465	7.59052e-10	*	-0.179387	0.000138502
LDhub	Age of first birth	222037	-0.580999	2.96711e-69	*	-0.524221	4.20398e-37	*
LDhub	Number of children ever born	318863	0.310053	9.20313e-21	*	0.200006	1.44105e-05	*
UKB	Number of children fathered	154888	-0.208182	8.04796e-08	*	-0.0845068	0.0750161
UKB	Age at first live birth	123846	0.525895	1.66185e-69	*	0.456754	4.64522e-41	*
UKB	Age at last live birth	123676	0.488775	5.04856e-50	*	0.423844	7.11371e-29	*
UKB	Number of live births	180952	-0.238844	9.68001e-15	*	-0.176231	5.84377e-07	*
LDhub	Child birth length	28459	-0.191077	1.50683e-05	*	-0.155648	0.00744705
UKB	Breastfed as a baby	255881	0.298363	1.23059e-19	*	0.334195	2.70951e-13	*
UKB	Adopted as a child	336743	-0.432321	1.01035e-14	*	-0.419358	4.1345e-10	*
UKB	Mineral and other dietary supplements: None of the above	336314	-0.11291	0.000155329		-0.19262	5.45545e-07	*
UKB	Mineral and other dietary supplements: Glucosamine	336314	0.152218	3.38948e-07	*	0.226134	6.1538e-11	*
UKB	Mineral and other dietary supplements: Calcium	336314	0.223718	7.36003e-08	*	0.282264	1.14396e-08	*
LDhub	Childhood IQ	12441	-0.304727	1.27705e-12	*	-0.287448	1.25156e-07	*
LDhub	Years of schooling 2016	293723	-0.537038	1.25974e-82	*	-0.496235	1.07917e-57	*
LDhub	College completion	95427	-0.462924	6.06052e-49	*	-0.429348	2.21324e-26	*
UKB	Age completed full time education	226899	0.475537	6.45966e-60	*	0.421342	5.2409e-35	*
UKB	Qualifications: None of the above	334070	-0.452866	5.47876e-61	*	-0.41727	5.38266e-44	*
UKB	Qualifications: College or University degree	334070	0.461313	1.43466e-71	*	0.425257	7.52919e-59	*
UKB	Qualifications: A levels/AS levels or equivalent	334070	0.446752	3.64841e-63	*	0.402601	3.13227e-41	*
UKB	Qualifications: O levels/GCSEs or equivalent	334070	0.384132	1.5718e-34	*	0.341722	6.17307e-24	*
UKB	Qualifications: CSEs or equivalent	334070	-0.286595	6.56376e-21	*	-0.260389	6.53405e-12	*
UKB	Qualifications: NVQ or HND or HNC or equivalent	334070	-0.318258	2.35742e-15	*	-0.232572	1.43693e-07	*
UKB	Fluid intelligence score	108818	0.2632	2.94351e-21	*	0.274035	3.47492e-17	*
LDhub	Parents age at death	75244	-0.416168	2.70026e-19	*	-0.383458	5.44416e-10	*
LDhub	Mothers age at death	75244	-0.41837	6.12715e-22	*	-0.356148	9.1606e-10	*
LDhub	Fathers age at death	75244	-0.433849	8.77803e-17	*	-0.320383	1.26303e-07	*
UKB	Father still alive	328694	0.192483	3.16959e-05	*	0.175756	0.00176008
UKB	Number of full brothers	332194	-0.364556	1.71361e-21	*	-0.284342	8.906e-11	*
UKB	Number of full sisters	332255	-0.323126	9.83169e-21	*	-0.295376	9.18305e-12	*
UKB	Number of older siblings	95618	-0.491142	1.5645e-09	*	-0.408004	7.22721e-05
UKB	Illnesses of siblings: High blood pressure	259921	-0.132432	1.81003e-06	*	-0.0932373	0.0105359
UKB	Illnesses of father: None of the above (group 1)	292053	0.144113	2.14709e-05	*	0.0602826	0.114792
UKB	Illnesses of father: Prostate cancer	292053	0.308336	1.0371e-12	*	0.254598	3.47678e-06	*
UKB	Illnesses of father: Lung cancer	292053	-0.473296	4.8388e-34	*	-0.477462	2.28899e-23	*
UKB	Illnesses of father: Chronic bronchitis/emphysema	292053	-0.516364	1.13185e-38	*	-0.424546	2.89971e-19	*
UKB	Illnesses of mother: Chronic bronchitis/emphysema	308780	-0.587426	1.01118e-40	*	-0.466832	5.97334e-20	*
UKB	Illnesses of mother: Diabetes	308780	-0.178289	4.20089e-07	*	-0.128509	0.00417049
UKB	Illnesses of siblings: None of the above (group 1)	259921	0.259018	5.14625e-21	*	0.20268	2.0261e-08	*
UKB	Illnesses of siblings: None of the above (group 2)	259921	0.347085	6.77368e-12	*	0.313647	2.13687e-07	*
UKB	Illnesses of siblings: Heart disease	259921	-0.337453	3.05302e-19	*	-0.286352	1.11686e-10	*
UKB	Illnesses of siblings: Stroke	259921	-0.358738	9.5721e-11	*	-0.360876	4.90987e-07	*
UKB	Body fat percentage	331117	-0.28415	8.59909e-51	*	-0.196745	2.0433e-18	*
UKB	Whole body fat mass	330762	-0.256779	4.39105e-42	*	-0.162558	3.33518e-12	*
UKB	Leg fat percentage (right)	331296	-0.32053	2.16145e-53	*	-0.241281	1.12432e-23	*
UKB	Leg fat mass (right)	331293	-0.287439	4.756e-45	*	-0.192846	1.25084e-14	*
UKB	Leg fat percentage (left)	331278	-0.324471	5.34094e-55	*	-0.241975	4.11843e-23	*
UKB	Leg fat mass (left)	331275	-0.287111	1.1412e-45	*	-0.191419	1.9781e-14	*
UKB	Leg fat-free mass (left)	331258	-0.0872391	1.1442e-06	*	-0.0157353	0.488947
UKB	Leg predicted mass (left)	331253	-0.0870145	1.33288e-06	*	-0.0159789	0.482843
UKB	Arm fat percentage (right)	331249	-0.275365	3.60936e-42	*	-0.190716	6.87489e-15	*
UKB	Arm fat mass (right)	331226	-0.258678	2.70292e-38	*	-0.164817	1.93121e-11	*
UKB	Arm fat-free mass (right)	331221	-0.0906426	2.16857e-06	*	-0.0235859	0.322403
UKB	Arm predicted mass (right)	331216	-0.093839	9.11677e-07	*	-0.0253964	0.289953
UKB	Arm fat percentage (left)	331198	-0.267027	2.5031e-40	*	-0.183914	4.45724e-14	*
UKB	Arm fat mass (left)	331164	-0.25222	9.13395e-37	*	-0.160351	6.48253e-11	*
UKB	Arm fat-free mass (left)	331159	-0.105477	2.38815e-08	*	-0.036826	0.117945
UKB	Arm predicted mass (left)	331146	-0.106417	2.08995e-08	*	-0.0365964	0.122945
UKB	Trunk fat percentage	331113	-0.256392	4.45414e-45	*	-0.168544	5.00023e-15	*
UKB	Trunk fat mass	331093	-0.235676	6.37713e-39	*	-0.14064	1.82917e-10	*
LDhub	Body fat	100716	0.335106	1.35903e-12	*	0.245493	1.6551e-05	*
LDhub	Childhood obesity	13848	0.356879	3.54399e-08	*	0.194926	0.00955666
LDhub	Obesity class 1	98697	0.213779	8.10766e-08	*	0.122398	0.00897113
LDhub	Overweight	158855	0.214101	7.26867e-07	*	0.100084	0.0506643
LDhub	Waist circumference	232101	0.243079	5.41979e-11	*	0.142019	0.000373679
LDhub	Waist-to-hip ratio	212248	0.321717	4.31566e-17	*	0.244905	3.82529e-08	*
LDhub	Birth weight	143677	-0.105553	5.92579e-06	*	-0.104784	0.00027544
UKB	Waist circumference	336639	-0.272528	3.8649e-49	*	-0.175695	1.80272e-14	*
UKB	Hip circumference	336601	-0.177453	3.18909e-21	*	-0.0967806	4.13583e-05	*
UKB	Body mass index (BMI)	336107	-0.281881	4.51605e-36	*	-0.198885	4.67805e-13	*
UKB	Weight	336227	-0.183817	8.28001e-24	*	-0.0947016	4.29332e-05	*
UKB	Weight change compared with 1 year ago	331803	-0.243246	1.63837e-10	*	-0.300811	2.6258e-10	*
UKB	Diagnoses - main ICD10: I20 Angina pectoris	337199	-0.275309	9.38573e-09	*	-0.225559	1.04799e-05	*
UKB	Diagnoses - main ICD10: I21 Acute myocardial infarction	337199	-0.216948	4.26985e-06	*	-0.212925	0.000125346
UKB	Diagnoses - main ICD10: R04 Haemorrhage from respiratory passages	337199	-0.379247	7.65261e-06	*	-0.311939	0.00663948
UKB	Diagnoses - main ICD10: J22 Unspecified acute lower respiratory infection	337199	-0.524787	2.1651e-10	*	-0.44647	1.06287e-05	*
UKB	Diagnoses - main ICD10: M17 Gonarthrosis [arthrosis of knee]	337199	-0.244475	8.26682e-10	*	-0.177389	7.23513e-05
UKB	Diagnoses - main ICD10: R07 Pain in throat and chest	337199	-0.414578	5.01522e-26	*	-0.344557	1.83789e-13	*
UKB	Diagnoses - main ICD10: R10 Abdominal and pelvic pain	337199	-0.336107	1.67105e-16	*	-0.270508	1.88508e-07	*
UKB	Diagnoses - main ICD10: I25 Chronic ischaemic heart disease	337199	-0.213282	3.05252e-12	*	-0.161365	2.36608e-05	*
UKB	Diagnoses - main ICD10: K20 Oesophagitis	337199	-0.413445	6.70397e-08	*	-0.423277	2.12647e-06	*
UKB	Diagnoses - main ICD10: J44 Other chronic obstructive pulmonary disease	337199	-0.558542	2.11386e-19	*	-0.447503	1.602e-08	*
UKB	Diagnoses - main ICD10: K21 Gastro-oesophageal reflux disease	337199	-0.422732	6.25865e-17	*	-0.456149	2.06366e-11	*
UKB	Diagnoses - main ICD10: K22 Other diseases of oesophagus	337199	-0.3186	3.04647e-07	*	-0.262118	0.000533535
UKB	Diagnoses - main ICD10: M54 Dorsalgia	337199	-0.429909	2.04374e-18	*	-0.356014	3.67798e-10	*
UKB	Diagnoses - main ICD10: K29 Gastritis and duodenitis	337199	-0.403568	2.9876e-15	*	-0.314882	2.13432e-06	*
UKB	Diagnoses - main ICD10: L03 Cellulitis	337199	-0.307358	1.68153e-07	*	-0.287021	0.000150711
UKB	Diagnoses - main ICD10: K43 Ventral hernia	337199	-0.248738	4.56159e-06	*	-0.246193	0.000511246
UKB	Diagnoses - main ICD10: K44 Diaphragmatic hernia	337199	-0.362776	1.97542e-10	*	-0.388602	2.32327e-08	*
UKB	Diagnoses - main ICD10: K52 Other non-infective gastro-enteritis and colitis	337199	-0.247179	3.29209e-05	*	-0.208163	0.0034588
UKB	Diagnoses - main ICD10: Z09 Follow-up examination after treatment for conditions other than malignant neoplasms	337199	-0.320295	1.99307e-07	*	-0.235523	0.00417483
UKB	Diagnoses - main ICD10: K62 Other diseases of anus and rectum	337199	-0.268606	2.67394e-05	*	-0.248727	0.000808339
UKB	Diagnoses - main ICD10: K80 Cholelithiasis	337199	-0.242221	2.34602e-09	*	-0.253967	6.42658e-07	*
UKB	Diagnoses - main ICD10: G56 Mononeuropathies of upper limb	337199	-0.230267	1.8379e-08	*	-0.172482	0.000936141
LDhub	Heart rate	92355	0.114874	2.77711e-05	*	0.108886	0.00224105
LDhub	Triglycerides	177861	0.151223	4.3249e-05	*	0.0992736	0.0274306
LDhub	Citrate	24770	-0.323758	1.65794e-08	*	-0.227436	0.000346487
UKB	Creatinine (enzymatic) in urine	327525	-0.0992561	0.000201062		-0.138301	1.09305e-05	*
UKB	Sodium in urine	326831	-0.208482	1.06774e-15	*	-0.195738	9.73989e-11	*
UKB	Forced vital capacity (FVC)	307638	0.130612	1.08297e-05	*	0.156872	7.73223e-07	*
UKB	Forced expiratory volume in 1-second (FEV1)	307638	0.166528	7.91835e-07	*	0.162336	1.2948e-05	*
UKB	Standing height	336474	0.121728	5.64858e-09	*	0.144892	3.76205e-10	*
UKB	Pulse wave peak to peak time	110099	0.323487	7.94908e-17	*	0.242972	9.30871e-08	*
UKB	Sitting height	336172	0.0711466	0.000232581		0.0973128	1.73934e-05	*
UKB	Prospective memory result	111099	-0.233914	4.80374e-07	*	-0.276849	3.07743e-08	*
UKB	Pulse wave Arterial Stiffness index	109813	-0.284104	5.86056e-13	*	-0.186842	5.08181e-05
UKB	Overall health rating	336020	-0.437869	1.91252e-74	*	-0.417713	5.5095e-42	*
UKB	Basal metabolic rate	331307	-0.0908872	4.76139e-07	*	-0.020155	0.374942
UKB	Impedance of whole body	331284	0.105338	5.34476e-06	*	0.0644522	0.0203112
UKB	Impedance of arm (right)	331279	0.133993	2.86358e-08	*	0.0975576	0.000654428
UKB	Impedance of arm (left)	331292	0.14823	9.8483e-10	*	0.109771	0.000111742
UKB	Ever used hormone-replacement therapy (HRT)	180631	-0.290701	5.69964e-21	*	-0.239782	3.42289e-10	*
UKB	Relative age voice broke	144645	0.155183	1.52895e-06	*	0.129348	0.000212696
UKB	Ever taken oral contraceptive pill	180749	-0.20209	1.18936e-07	*	-0.110554	0.0245008
UKB	Age started oral contraceptive pill	144113	0.440806	5.73837e-36	*	0.360167	1.16971e-18	*
UKB	Reproduciblity of spirometry measurement using ERS/ATS criteria	255492	-0.195356	3.94027e-05	*	-0.120458	0.0291538
LDhub	Age at Menopause	69360	-0.206076	5.60517e-12	*	-0.217232	8.54183e-10	*
UKB	Nap during day	337074	-0.14609	5.20386e-09	*	-0.139833	3.48494e-07	*
UKB	Average weekly fortified wine intake	241381	0.380978	3.4498e-17	*	0.266208	1.45593e-06	*
UKB	Number of treatments/medications taken	337159	-0.341105	1.32855e-47	*	-0.252488	1.12613e-17	*
UKB	Townsend deprivation index at recruitment	336798	-0.50541	2.87996e-64	*	-0.425608	6.5767e-34	*
UKB	No-wear time bias adjusted acceleration standard deviation	72615	0.206449	1.41125e-08	*	0.219648	2.70318e-07	*
UKB	Maximum workload during fitness test	49623	0.358903	1.60592e-13	*	0.358114	5.08339e-09	*
UKB	Number of trend entries	49623	0.432718	3.65095e-15	*	0.401082	3.79912e-09	*
UKB	Duration of fitness test	49623	0.392066	1.23461e-09	*	0.406164	1.81902e-07	*
UKB	Back pain for 3+ months	84489	-0.300871	5.51201e-09	*	-0.311879	5.23534e-07	*
UKB	Chest pain or discomfort walking normally	51475	-0.439232	5.04557e-28	*	-0.421148	4.70791e-20	*
UKB	Knee pain for 3+ months	70992	-0.347674	4.40537e-11	*	-0.335253	1.93337e-07	*
UKB	Leg pain on walking	110337	-0.440671	7.6355e-39	*	-0.442721	1.82445e-26	*
UKB	Chest pain or discomfort	334053	-0.319973	3.84428e-29	*	-0.267914	1.47346e-13	*
UKB	Neck/shoulder pain for 3+ months	75651	-0.276498	1.8123e-06	*	-0.214997	0.0035527
UKB	Pain type(s) experienced in last month: None of the above	336650	0.372973	1.18245e-49	*	0.329036	1.70173e-27	*
UKB	Pain type(s) experienced in last month: Facial pain	336650	-0.327416	2.94391e-07	*	-0.294222	3.0305e-05	*
UKB	Pain type(s) experienced in last month: Neck or shoulder pain	336650	-0.37395	7.04695e-42	*	-0.307314	3.14547e-19	*
UKB	Pain type(s) experienced in last month: Stomach or abdominal pain	336650	-0.280772	7.31969e-14	*	-0.249986	7.43063e-08	*
UKB	Pain type(s) experienced in last month: Hip pain	336650	-0.444893	1.96033e-38	*	-0.391604	6.72273e-26	*
UKB	Pain type(s) experienced in last month: Knee pain	336650	-0.343449	2.49695e-34	*	-0.240612	1.21058e-12	*
UKB	Pain type(s) experienced in last month: Pain all over the body	336650	-0.489681	1.81985e-28	*	-0.470107	7.96032e-15	*
UKB	Pain type(s) experienced in last month: Back pain	336650	-0.367677	1.56174e-35	*	-0.306071	1.62098e-19	*
UKB	Health satisfaction	110964	-0.370314	1.22032e-30	*	-0.344403	3.64772e-18	*
UKB	Financial situation satisfaction	110814	-0.363063	2.02237e-26	*	-0.319402	1.65111e-15	*
Source	Summary Statistics URLs
GSCAN (exclude 23andMe)	https://conservancy.umn.edu/handle/11299/201564
RISK	https://www.thessgac.org/data
LDhub and UKB	http://ldsc.broadinstitute.org/ldhub/
EA: European American
Asterisks indicate significant correlation after Bonferroni correction for testing genetic correlations between 2 smoking phenotypes and 524 traits with a significance cutoff at 0.05/524/2=4.8E-05.
References
Liu, M. et al. Association studies of up to 1.2 million individuals yield new insights into the genetic etiology of tobacco and alcohol use. Nature Genetics (2019).
Karlsson Linnér, R. et al. Genome-wide association analyses of risk tolerance and risky behaviors in over 1 million individuals identify hundreds of loci and shared genetic influences. Nature Genetics 51, 245-257 (2019).
Zheng, J. et al. LD Hub: a centralized database and web interface to perform LD score regression that maximizes the potential of summary level GWAS data for SNP heritability and genetic correlation analysis. Bioinformatics (Oxford, England) 33, 272-279 (2017).
