# Supplementary material for: Genome-wide association study of smoking trajectory and meta-analysis of smoking status in 842,000 individuals
Source: Nat Commun. 2020 Oct 20;11:5302. doi: 10.1038/s41467-020-18489-3 (PMC7598939; doi:10.1038/s41467-020-18489-3)
Supplement: Supplementary file 10 — Supplementary Data 8 [file 41467_2020_18489_MOESM10_ESM.xlsx]

## Sheet: Supplementary Data 8
Supplementary Data 8. Mendelian randomization (MR) analysis for smoking trajectory contrasts in the European American samples in the Million Veteran Program
Exposure and Outcome	Source	Trait	Instrumental variables (IVs)		Inverse variance weighted			Weighted median			MR-Egger regression						MR-PRESSO
			Number_of_IVs	IV_SNP	Beta	Standard_error	P_value	Beta	Standard_error	P_value	Beta	Standard_error	P_value	Intercept	intercept_standard_error	P_value_pleiotropy	Beta	Standard_error	P_value	Number_of_outliers	Outlier_SNP
Exposure: MVP EA trajectory contrast I (current vs. never) Outcome: other traits	UKB	Pack years of smoking PREVIEW ONLY	14	rs11809086,rs11850899,rs12420205,rs12477780,rs1474011,rs2237235,rs2565059,rs28505872,rs28608075,rs4937870,rs4985459,rs528301,rs6969783,rs7515828	0.149958	0.0379261	0.0016492	0.190222	0.031424	4.07651e-05	0.116214	0.297424	0.70284	0.00215771	0.0188504	0.910762	0.176642	0.0248142	1.21598e-05	1	rs4937870
	UKB	Pack years adult smoking as proportion of life span exposed to smoking PREVIEW ONLY	14	rs11809086,rs11850899,rs12420205,rs12477780,rs1474011,rs2237235,rs2565059,rs28505872,rs28608075,rs4937870,rs4985459,rs528301,rs6969783,rs7515828	0.166828	0.0356946	0.000435379	0.212973	0.0316832	1.422e-05	0.204085	0.279864	0.479853	-0.00238238	0.0177375	0.895382	0.191192	0.0244821	4.80793e-06	1	rs4937870
	UKB	Alcohol usually taken with meals	15	rs112270518,rs11809086,rs11850899,rs12420205,rs12477780,rs1474011,rs2237235,rs2565059,rs28505872,rs28608075,rs4937870,rs4985459,rs528301,rs6969783,rs7515828	-0.0557505	0.0084956	1.26525e-05	-0.0461931	0.0105326	0.000621665	-0.0767727	0.0613144	0.232587	0.00136452	0.00393886	0.734565	-0.0557505	0.0084956	1.26525e-05	0	None
	UKB	Wheeze or whistling in the chest in last year	15	rs112270518,rs11809086,rs11850899,rs12420205,rs12477780,rs1474011,rs2237235,rs2565059,rs28505872,rs28608075,rs4937870,rs4985459,rs528301,rs6969783,rs7515828	0.0314393	0.00476567	1.19519e-05	0.0326674	0.00643976	0.000170018	0.0869027	0.0311113	0.0145479	-0.00360012	0.00199862	0.0923969	0.0314393	0.00476567	1.19519e-05	0	None
Exposure: other traits Outcome: MVP EA trajectory contrast I (current vs. never)	LDhub	Years of schooling 2016	65	rs10006235,rs1008078,rs1035578,rs10483349,rs10772644,rs10831912,rs1106761,rs11130222,rs111321694,rs11191193,rs11588857,rs11687170,rs11726992,rs12410444,rs12534506,rs12761761,rs12900061,rs12962421,rs12969294,rs12987662,rs13010288,rs13421974,rs1378214,rs1382358,rs141979783,rs1424580,rs152590,rs16845580,rs17425572,rs2456973,rs28420834,rs28792186,rs3095075,rs320700,rs34305371,rs34344888,rs35771425,rs…	-0.487283	0.134541	0.000579305	-0.695198	0.125801	6.4257e-07	0.427537	0.633119	0.501965	-0.0167332	0.0113209	0.144369	-0.579089	0.12539	1.9593e-05	1	rs11130222
	UKB	Age completed full time education	18	rs10761785,rs11665242,rs13238996,rs1338553,rs17835823,rs2295028,rs2754275,rs2842183,rs4731951,rs4930719,rs57513571,rs6508344,rs6676960,rs6736898,rs7110786,rs7613360,rs9536961,rs9651317	-1.23088	0.202329	1.21677e-05	-1.24356	0.222916	3.3279e-05	-1.9927	1.66597	0.249074	0.0125052	0.0271346	0.651101	-1.23088	0.202329	1.21677e-05	0	None
	UKB	Qualifications: None of the above	60	rs1008078,rs10189857,rs10402747,rs1043254,rs10765777,rs10953765,rs11126625,rs11191193,rs11694904,rs11773721,rs11855821,rs12076635,rs12531825,rs12888354,rs12967855,rs1455350,rs17016821,rs17563464,rs1866823,rs2050256,rs2299098,rs2423853,rs2545797,rs2647239,rs34034447,rs34316,rs34473884,rs3828193,rs4129585,rs4237951,rs4413606,rs4700393,rs4930719,rs4977839,rs5749648,rs60860959,rs61776176,rs62100765,r…	2.21793	0.342936	2.14103e-08	2.77992	0.339869	2.7229e-11	0.749491	1.85347	0.687427	0.00978655	0.012138	0.42338	2.3285	0.323639	1.37988e-09	1	rs768023
	UKB	Qualifications: College or University degree	168	rs1007274,rs10088132,rs10129035,rs10138733,rs10189857,rs1033956,rs10431632,rs10515044,rs10518019,rs1073242,rs10752262,rs10795831,rs10801826,rs10934957,rs10942580,rs10950862,rs11080256,rs11155821,rs11171739,rs11209952,rs114460989,rs11514731,rs11652734,rs11703948,rs11711894,rs11771370,rs11773992,rs117799466,rs11793831,rs11915747,rs12028010,rs12203182,rs12359372,rs12438542,rs12523278,rs12526814,rs12…	-1.43944	0.134212	9.51375e-21	-1.39116	0.159916	3.04876e-15	-0.952526	0.626685	0.130427	-0.00417543	0.00524902	0.427477	-1.46786	0.130663	3.86975e-22	1	rs1536057
	UKB	Qualifications: A levels/AS levels or equivalent	54	rs10189857,rs10402747,rs10761254,rs10922907,rs11793831,rs12089622,rs12546203,rs12614212,rs1291871,rs13034294,rs13240401,rs1424532,rs1611973,rs178165,rs187600727,rs1881975,rs1931263,rs1966191,rs2325037,rs2352974,rs2479552,rs2568816,rs2721812,rs2848769,rs28704868,rs34338,rs34954834,rs3943093,rs421853,rs4413606,rs4443016,rs4457002,rs4567409,rs4675248,rs4886901,rs4981692,rs56219078,rs565771,rs5735273…	-1.99515	0.217362	1.54137e-12	-1.73	0.278289	8.17272e-08	-0.651658	1.24205	0.602047	-0.0104315	0.00949561	0.277021	-1.99515	0.217362	1.54137e-12	0	None
	UKB	Body fat percentage	245	rs10100245,rs1013293,rs10172196,rs10259620,rs10278040,rs10423928,rs10499014,rs10510025,rs10732335,rs10756798,rs10766077,rs10774018,rs10848835,rs10854853,rs10887578,rs10938397,rs10947793,rs10954772,rs10999460,rs11012732,rs1101558,rs11030016,rs11079849,rs11205303,rs11208779,rs11245344,rs113230003,rs114712833,rs11474838,rs11642015,rs11685627,rs117068593,rs11742930,rs11755266,rs11786089,rs11790018,rs…	0.510257	0.0710824	8.46056e-12	0.55123	0.0756065	4.27881e-12	0.0885492	0.251143	0.724706	0.00668474	0.00381963	0.0813629	0.559518	0.067072	5.85058e-15	5	rs11642015,rs12367809,rs3803286,rs4547132,rs61888762
	UKB	Whole body fat mass	271	rs10100245,rs1013293,rs10141106,rs10144067,rs10172196,rs10237306,rs10269774,rs10423928,rs10490530,rs10499014,rs10507483,rs10510025,rs10748028,rs10756714,rs10756798,rs10760724,rs10820852,rs10827289,rs10887578,rs10915840,rs10938397,rs10947793,rs10954772,rs10999460,rs11012732,rs11030119,rs111640872,rs11205303,rs11205617,rs11208779,rs112646560,rs113866544,rs114592113,rs11474838,rs11538,rs11580836,rs1…	0.401919	0.0508435	6.85964e-14	0.418842	0.0570913	2.57401e-12	0.062493	0.154803	0.686758	0.00711011	0.00306578	0.0211343	0.439042	0.0491905	7.43362e-17	4	rs10915840,rs11642015,rs12367809,rs862320
	UKB	Leg fat percentage (right)	238	rs1013293,rs1013402,rs10423928,rs1046080,rs10499014,rs10510025,rs10732335,rs10756798,rs10774018,rs10835186,rs10933137,rs10938397,rs10999460,rs11012732,rs1101558,rs11062585,rs11187838,rs11208779,rs11264489,rs1127100,rs112852122,rs11474838,rs115584674,rs11642015,rs11695700,rs117068593,rs117151227,rs11791027,rs11824092,rs11841757,rs11866219,rs12042959,rs12049202,rs12055234,rs12103006,rs12124126,rs12…	0.752005	0.0871176	8.91199e-16	0.938846	0.0959738	3.35495e-19	0.0714631	0.314156	0.82025	0.00871226	0.00386681	0.0251726	0.788812	0.0827751	2.22752e-18	5	rs1013402,rs11642015,rs2370982,rs3803286,rs6711584
	UKB	Leg fat mass (right)	271	rs10038105,rs10100245,rs1013293,rs10215731,rs10237306,rs10269774,rs10423928,rs10490530,rs10499014,rs10510025,rs10756714,rs10756798,rs10827289,rs10835186,rs10856911,rs10887578,rs10938397,rs10954772,rs10989067,rs11001963,rs11012732,rs11099020,rs11100870,rs111955609,rs11208779,rs11223641,rs11242730,rs1127100,rs113230003,rs113866544,rs115584674,rs11611780,rs116399833,rs11642015,rs11656758,rs11666480,…	0.533994	0.0624464	9.20701e-16	0.668069	0.0699627	8.34132e-19	0.0722614	0.192325	0.707417	0.00793996	0.00313166	0.0117993	0.592283	0.0607094	1.98075e-19	3	rs11642015,rs2032912,rs2370982
	UKB	Leg fat percentage (left)	239	rs1005551,rs1013293,rs10423928,rs1046080,rs10499014,rs10749233,rs10756798,rs10854853,rs10933137,rs10938397,rs10999460,rs11012732,rs1101558,rs11055949,rs11062585,rs11062590,rs11077204,rs11200784,rs11201985,rs1127100,rs112852122,rs11474838,rs11642015,rs11668601,rs11669185,rs11669516,rs11673813,rs11695700,rs117068593,rs11745618,rs11766468,rs11824092,rs11841757,rs11855853,rs11866219,rs11987859,rs1204…	0.767367	0.0891684	1.04282e-15	0.926972	0.0967656	1.35597e-18	0.162667	0.316869	0.608181	0.00766889	0.00385822	0.0479983	0.816469	0.0858198	2.36482e-18	4	rs11642015,rs2370982,rs3803286,rs61888762
	UKB	Leg fat mass (left)	273	rs10038105,rs10100245,rs10118701,rs1013293,rs10215731,rs10237306,rs10269774,rs10423928,rs10499014,rs10749233,rs10756714,rs10756798,rs10827289,rs10835186,rs10856911,rs10887578,rs10938397,rs10954772,rs11001963,rs11012732,rs1106761,rs11099020,rs11100870,rs111955609,rs11208779,rs11223641,rs1127100,rs1128249,rs113230003,rs113866544,rs115584674,rs11611780,rs11642015,rs11656758,rs11666480,rs11668971,rs1…	0.525022	0.0615856	1.07102e-15	0.640641	0.069713	1.05076e-17	0.0836232	0.187537	0.656023	0.00748626	0.00300768	0.013409	0.599039	0.0591697	1.30411e-20	4	rs11642015,rs2032912,rs2370982,rs7132908
	UKB	Arm fat percentage (right)	228	rs10064669,rs10100245,rs1013293,rs10144067,rs10245306,rs10278040,rs10423928,rs10459574,rs10745787,rs10749233,rs10754132,rs10756714,rs10756798,rs10774018,rs1078455,rs10887578,rs10938398,rs10947793,rs10954772,rs10999460,rs11012732,rs1101563,rs11030119,rs11042598,rs111625081,rs11165643,rs11205277,rs11208779,rs1128249,rs113019802,rs113230003,rs11609659,rs116399833,rs11642015,rs11666480,rs11668971,rs1…	0.47644	0.0741073	7.48558e-10	0.535383	0.0813436	3.18051e-10	0.0257567	0.235785	0.913111	0.0073092	0.00363281	0.0454074	0.559713	0.0700694	7.38429e-14	5	rs11030119,rs11642015,rs12367809,rs2370982,rs4547132
	UKB	Arm fat mass (right)	259	rs10100245,rs1013293,rs10144067,rs10181359,rs10236214,rs10237306,rs10237317,rs10259620,rs10269774,rs10404726,rs10423928,rs10492229,rs10499014,rs10510025,rs10745787,rs10756798,rs10760724,rs10873302,rs10887578,rs10938398,rs10947793,rs10954772,rs11001963,rs11012732,rs11030119,rs11152135,rs11165643,rs11205277,rs11205617,rs11208779,rs11245480,rs112566467,rs1127100,rs113182412,rs113230003,rs113866544,r…	0.328537	0.0490086	1.2737e-10	0.341862	0.0578605	1.0875e-08	0.168523	0.145111	0.246583	0.00339934	0.00290187	0.242511	0.363255	0.0474135	3.87606e-13	4	rs11642015,rs12367809,rs3803286,rs862320
	UKB	Arm fat percentage (left)	236	rs10100245,rs1013293,rs10144067,rs10259620,rs10278040,rs10423928,rs10459574,rs10499014,rs10510025,rs10745785,rs10754132,rs10756714,rs10756798,rs10766077,rs10774018,rs1078455,rs10887578,rs10938398,rs10954772,rs10999460,rs11012732,rs1101563,rs11030119,rs11078687,rs11099020,rs11113445,rs11205277,rs11205617,rs11208779,rs1127100,rs1128249,rs113019802,rs113230003,rs113603865,rs114712833,rs11642015,rs11…	0.460197	0.0727306	1.24854e-09	0.546354	0.0796424	6.04339e-11	0.0976725	0.233225	0.675753	0.00579634	0.00354438	0.103318	0.498092	0.069628	1.10865e-11	4	rs11030119,rs11642015,rs3803286,rs4547132
	UKB	Arm fat mass (left)	258	rs10100245,rs1011326,rs10132436,rs1013293,rs10144067,rs10181359,rs10237317,rs10259620,rs10269774,rs10404726,rs10510025,rs10756798,rs10760724,rs10791098,rs10820852,rs10887578,rs10938398,rs10947793,rs10954772,rs11012732,rs11030119,rs11099020,rs11135450,rs11150461,rs11152135,rs11161335,rs11165643,rs11205277,rs11205617,rs11208779,rs112094960,rs1127100,rs113182412,rs113230003,rs113603865,rs113866544,r…	0.375191	0.0515625	4.1545e-12	0.416343	0.0582082	8.85101e-12	0.122619	0.151901	0.420284	0.00535867	0.00303303	0.0784587	0.411155	0.0499186	9.55999e-15	4	rs11642015,rs2370982,rs3803286,rs862320
	UKB	Trunk fat percentage	219	rs10100245,rs10172196,rs10259620,rs10423928,rs10499014,rs10514136,rs10732335,rs10756798,rs10848835,rs10887578,rs10938397,rs10947793,rs10954772,rs10999460,rs11012732,rs1101558,rs11030119,rs11042725,rs11043764,rs11079849,rs11205303,rs11208779,rs11222371,rs11474838,rs11603783,rs11666808,rs11755266,rs11786089,rs1182199,rs11856579,rs11857221,rs11866219,rs11881338,rs12037698,rs12103006,rs1218822,rs1233…	0.367499	0.0638632	2.9229e-08	0.347624	0.0676997	6.25148e-07	-0.00512507	0.22339	0.981717	0.00719597	0.00413567	0.0832806	0.430936	0.0600062	1.13605e-11	5	rs12367809,rs2370982,rs3803286,rs4547132,rs56094641
	UKB	Trunk fat mass	263	rs10100245,rs1013293,rs10172196,rs1017529,rs10201053,rs10210468,rs10237306,rs10264581,rs10269774,rs10423928,rs10499014,rs10510025,rs10756714,rs10756798,rs10760724,rs10863753,rs10887578,rs10915846,rs10938398,rs10947793,rs10999460,rs11012732,rs11023199,rs11030119,rs11135450,rs11205303,rs11208779,rs112646560,rs114592113,rs1147345,rs11538,rs11603783,rs11642015,rs11742930,rs11755266,rs11766945,rs11778…	0.333473	0.0491703	7.84357e-11	0.357863	0.0556732	6.08346e-10	0.010617	0.153448	0.944892	0.00705649	0.00317967	0.0273298	0.353658	0.0468226	7.44328e-13	5	rs10915846,rs11642015,rs2370982,rs3803286,rs862320
	UKB	Waist circumference	210	rs10100245,rs1013293,rs10172196,rs10189177,rs1019240,rs10236214,rs10237306,rs10269774,rs10423928,rs10749233,rs10803762,rs10938398,rs10957088,rs10992841,rs11012732,rs11039266,rs11099020,rs111640872,rs11208779,rs112566467,rs11474838,rs1154988,rs1159974,rs11636611,rs11642015,rs11666480,rs11757278,rs11764337,rs1182199,rs11824092,rs1184570,rs11878477,rs12102086,rs12103006,rs12128526,rs1218824,rs123359…	0.464943	0.0652188	1.61873e-11	0.45607	0.0731689	2.48615e-09	0.156863	0.201597	0.437391	0.00586085	0.00363052	0.107972	0.541957	0.062411	1.20702e-15	4	rs11642015,rs12367809,rs2032912,rs2370982
	UKB	Hip circumference	271	rs10100245,rs10103997,rs10118701,rs1013293,rs10144067,rs10153248,rs10181359,rs10210468,rs10236214,rs10237317,rs10269774,rs10404726,rs10515237,rs10749233,rs10756798,rs10777859,rs10820852,rs10887571,rs10938397,rs11030119,rs11109097,rs11150461,rs1118151,rs11245480,rs112646560,rs1127100,rs113364497,rs113866544,rs11584359,rs11664106,rs11755266,rs11766945,rs11803990,rs1182199,rs11862944,rs11915747,rs11…	0.236526	0.0480766	1.50818e-06	0.232586	0.0557935	4.1299e-05	0.177211	0.14276	0.215567	0.00129608	0.00293664	0.659315	0.245089	0.0474608	4.73025e-07	3	rs11030119,rs56094641,rs9843653
	UKB	Body mass index (BMI)	296	rs10100245,rs1013293,rs10144067,rs10185199,rs10404726,rs10465231,rs1064213,rs10749233,rs10803762,rs10805383,rs10865612,rs10887578,rs10938397,rs11012732,rs11078883,rs11084554,rs11099020,rs111640872,rs11208779,rs11223641,rs112520079,rs11264489,rs112693590,rs1127100,rs113182412,rs113230003,rs113603865,rs11515071,rs11642015,rs11650012,rs11655587,rs11666480,rs11742930,rs11757278,rs11761411,rs11782074,…	0.384235	0.0480142	2.81578e-14	0.408809	0.0550494	1.20784e-12	0.200966	0.140052	0.152369	0.0039764	0.00285516	0.164761	0.428701	0.0466068	7.37111e-18	5	rs11642015,rs17085463,rs3803286,rs7132908,rs862320
	UKB	Weight	327	rs1001352,rs10100245,rs10118701,rs1013293,rs10184537,rs10192894,rs10215731,rs10236214,rs10237306,rs10237317,rs10269774,rs10404726,rs10407692,rs10411271,rs10510025,rs10515237,rs10733682,rs10738451,rs10740991,rs10746071,rs10820852,rs10838703,rs10887571,rs10901854,rs10915840,rs10938398,rs11030119,rs11152135,rs11161044,rs11161335,rs111632154,rs111640872,rs11165513,rs11165643,rs11205617,rs11208779,rs1…	0.236478	0.0492792	2.435e-06	0.199797	0.058926	0.000783008	0.0444338	0.135854	0.743825	0.00390864	0.00257746	0.130372	0.240354	0.0484289	1.1268e-06	4	rs10915840,rs11030119,rs11642015,rs3803286
	UKB	Overall health rating	57	rs10010963,rs10035289,rs10120798,rs10140862,rs10187016,rs10198606,rs10260232,rs10419634,rs10513454,rs10942650,rs11168327,rs111942477,rs11653507,rs11737511,rs12042959,rs12103006,rs12223908,rs12468481,rs12584829,rs1275202,rs13135092,rs147935091,rs1554237,rs1573062,rs16843603,rs17379561,rs1976423,rs2011962,rs2114038,rs2246832,rs2725370,rs34811474,rs35217539,rs356203,rs35679975,rs367023,rs3863241,rs3…	0.985801	0.142504	4.73248e-09	1.047	0.170073	8.45881e-08	0.677613	0.859103	0.433648	0.0037658	0.0103498	0.717362	0.985801	0.142504	4.73248e-09	0	None
	UKB	Fed-up feelings	33	rs10007117,rs10144845,rs10421787,rs10513014,rs11665070,rs11992186,rs12144882,rs12417519,rs12783907,rs13217165,rs1452120,rs1502443,rs1872841,rs204893,rs2460932,rs34668726,rs4625,rs4632195,rs4899292,rs55965054,rs56214516,rs56370262,rs57248843,rs599550,rs62183032,rs6493264,rs6760466,rs6976111,rs7107293,rs77087420,rs9537027,rs9541650,rs9842349	1.6167	0.39575	0.00027554	1.5204	0.360569	0.00018983	-0.428917	2.49094	0.864407	0.0169364	0.0203589	0.411832	1.83385	0.357477	1.47968e-05	1	rs11992186
Exposure: other traits Outcome: MVP EA trajectory contrast II (current vs. mixed)	LDhub	Years of schooling 2016	66	rs10006235,rs1008078,rs1035578,rs10483349,rs10772644,rs10831912,rs1106761,rs11130222,rs111321694,rs11191193,rs11588857,rs11687170,rs11726992,rs12410444,rs12534506,rs12761761,rs12900061,rs12962421,rs12969294,rs12987662,rs13010288,rs13421974,rs1378214,rs1382358,rs141979783,rs1424580,rs152590,rs16845580,rs17425572,rs2456973,rs28420834,rs28792186,rs3095075,rs320700,rs34305371,rs34344888,rs35771425,rs…	-0.371385	0.0979946	0.000332269	-0.46829	0.10311	2.47924e-05	0.536357	0.453352	0.241149	-0.0165504	0.0080796	0.0446252	-0.443771	0.0896457	5.68823e-06	1	rs11130222
	UKB	Qualifications: None of the above	60	rs1008078,rs10189857,rs10402747,rs1043254,rs10765777,rs10953765,rs11126625,rs11191193,rs11694904,rs11773721,rs11855821,rs12076635,rs12531825,rs12888354,rs12967855,rs1455350,rs17016821,rs17563464,rs1866823,rs2050256,rs2299098,rs2423853,rs2545797,rs2647239,rs34034447,rs34316,rs34473884,rs3828193,rs4129585,rs4237951,rs4700393,rs4930719,rs4977839,rs5749648,rs60860959,rs61776176,rs62100765,rs6297,rs63…	1.16154	0.264256	4.6754e-05	1.14431	0.27974	0.000132252	0.709825	1.4433	0.624711	0.00301258	0.00946041	0.751294	1.24302	0.250964	6.65861e-06	1	rs768023
	UKB	Qualifications: College or University degree	168	rs1007274,rs10088132,rs10129035,rs10138733,rs10189857,rs1033956,rs10431632,rs10515044,rs10518019,rs1073242,rs10752262,rs10795831,rs10801826,rs10934957,rs10942580,rs10950862,rs11080256,rs11155821,rs11171739,rs11209952,rs114460989,rs11514731,rs11652734,rs11703948,rs11711894,rs11771370,rs11773992,rs117799466,rs11793831,rs11915747,rs12028010,rs12203182,rs12359372,rs12438542,rs12523278,rs12526814,rs12…	-0.857701	0.101628	1.45999e-14	-0.885147	0.135819	8.11981e-10	-0.944099	0.475372	0.0486774	0.00074087	0.00398157	0.852613	-0.857701	0.101628	1.45999e-14	0	None
	UKB	Qualifications: A levels/AS levels or equivalent	54	rs10189857,rs10402747,rs10761254,rs10922907,rs11793831,rs12089622,rs12546203,rs12614212,rs1291871,rs13034294,rs13240401,rs1424532,rs1611973,rs178165,rs187600727,rs1881975,rs1931263,rs1966191,rs2179152,rs2325037,rs2352974,rs2479552,rs2568816,rs2721812,rs2848769,rs28704868,rs34338,rs34954834,rs3943093,rs421853,rs4443016,rs4457002,rs4567409,rs4675248,rs4886901,rs4981692,rs56219078,rs565771,rs5735273…	-1.43446	0.185223	2.86789e-10	-1.39872	0.250658	8.35578e-07	-1.45942	1.06692	0.17723	0.000194062	0.0081665	0.981132	-1.43446	0.185223	2.86789e-10	0	None
	UKB	Body fat percentage	245	rs10100245,rs1013293,rs10172196,rs10259620,rs10278040,rs10423928,rs10499014,rs10510025,rs10732335,rs10756798,rs10766077,rs10774018,rs10848835,rs10854853,rs10887578,rs10938397,rs10947793,rs10954772,rs10999460,rs11012732,rs1101558,rs11030016,rs11079849,rs11205303,rs11208779,rs11245344,rs113230003,rs114712833,rs11474838,rs11642015,rs11685627,rs117068593,rs11742930,rs11755266,rs11786089,rs11790018,rs…	0.189665	0.0493216	0.00015359	0.165853	0.0622203	0.00819882	-0.266041	0.172815	0.124995	0.00722203	0.00262791	0.00644169	0.230807	0.0481744	2.88848e-06	1	rs11642015
	UKB	Whole body fat mass	271	rs10100245,rs1013293,rs10141106,rs10144067,rs10172196,rs10237306,rs10269774,rs10423928,rs10490530,rs10499014,rs10507483,rs10510025,rs10748028,rs10756714,rs10756798,rs10760724,rs10820852,rs10827289,rs10887578,rs10915840,rs10938397,rs10947793,rs10954772,rs10999460,rs11012732,rs11030119,rs111640872,rs11205303,rs11205617,rs11208779,rs112646560,rs113866544,rs114592113,rs11474838,rs11538,rs11580836,rs1…	0.156067	0.0370669	3.47562e-05	0.139904	0.0462726	0.00273935	-0.135823	0.112473	0.228258	0.00611315	0.00222716	0.00646215	0.179782	0.0359742	1.04952e-06	2	rs11642015,rs9843653
	UKB	Leg fat percentage (right)	238	rs1013293,rs1013402,rs10423928,rs1046080,rs10499014,rs10510025,rs10732335,rs10756798,rs10774018,rs10835186,rs10933137,rs10938397,rs10999460,rs11012732,rs1101558,rs11062585,rs11187838,rs11208779,rs11264489,rs1127100,rs112852122,rs11474838,rs115584674,rs11642015,rs11695700,rs117068593,rs117151227,rs11791027,rs11824092,rs11841757,rs11866219,rs12042959,rs12049202,rs12055234,rs12103006,rs12124126,rs12…	0.302072	0.0656837	6.91626e-06	0.333529	0.0795031	3.85588e-05	-0.194924	0.237191	0.41202	0.00636102	0.00291896	0.0303057	0.33751	0.0632932	2.27306e-07	2	rs11642015,rs9843653
	UKB	Leg fat mass (right)	271	rs10038105,rs10100245,rs1013293,rs10215731,rs10237306,rs10269774,rs10423928,rs10490530,rs10499014,rs10510025,rs10756714,rs10756798,rs10827289,rs10835186,rs10856911,rs10887578,rs10938397,rs10954772,rs10989067,rs11001963,rs11012732,rs11099020,rs11100870,rs111955609,rs11208779,rs11223641,rs11242730,rs1127100,rs113230003,rs113866544,rs115584674,rs11611780,rs116399833,rs11642015,rs11656758,rs11666480,…	0.193763	0.046825	4.68456e-05	0.144447	0.0574569	0.0125188	-0.20068	0.143777	0.163936	0.00678136	0.00234078	0.00407679	0.224725	0.0457073	1.53683e-06	2	rs11642015,rs9843653
	UKB	Leg fat percentage (left)	239	rs1005551,rs1013293,rs10423928,rs1046080,rs10499014,rs10749233,rs10756798,rs10854853,rs10933137,rs10938397,rs10999460,rs11012732,rs1101558,rs11055949,rs11062585,rs11062590,rs11077204,rs11200784,rs11201985,rs1127100,rs112852122,rs11474838,rs11642015,rs11668601,rs11669185,rs11669516,rs11673813,rs11695700,rs117068593,rs11745618,rs11766468,rs11824092,rs11841757,rs11855853,rs11866219,rs11987859,rs1204…	0.329748	0.0666264	1.41073e-06	0.287091	0.0807855	0.000457915	-0.310083	0.234911	0.188108	0.00811253	0.00285976	0.00495137	0.40257	0.0640223	1.54321e-09	2	rs11642015,rs2370982
	UKB	Leg fat mass (left)	273	rs10038105,rs10100245,rs10118701,rs1013293,rs10215731,rs10237306,rs10269774,rs10423928,rs10499014,rs10749233,rs10756714,rs10756798,rs10827289,rs10835186,rs10856911,rs10887578,rs10938397,rs10954772,rs11001963,rs11012732,rs1106761,rs11099020,rs11100870,rs111955609,rs11208779,rs11223641,rs1127100,rs1128249,rs113230003,rs113866544,rs115584674,rs11611780,rs11642015,rs11656758,rs11666480,rs11668971,rs1…	0.174918	0.0449117	0.000123799	0.145166	0.0567563	0.0110793	-0.138967	0.136913	0.31101	0.0053223	0.00219539	0.0159922	0.204403	0.0436454	4.47726e-06	2	rs11642015,rs9843653
	UKB	Body mass index (BMI)	296	rs10100245,rs1013293,rs10144067,rs10185199,rs10404726,rs10465231,rs1064213,rs10749233,rs10803762,rs10805383,rs10865612,rs10887578,rs10938397,rs11012732,rs11078883,rs11084554,rs11099020,rs111640872,rs11208779,rs11223641,rs112520079,rs11264489,rs112693590,rs1127100,rs113182412,rs113230003,rs113603865,rs11515071,rs11642015,rs11650012,rs11655587,rs11666480,rs11742930,rs11757278,rs11761411,rs11782074,…	0.128796	0.0351929	0.000299054	0.100933	0.0448138	0.0250406	-0.116032	0.101949	0.25599	0.00531009	0.00207784	0.0111042	0.148674	0.034174	1.87968e-05	3	rs11642015,rs215634,rs9843653
	UKB	Overall health rating	57	rs10010963,rs10035289,rs10120798,rs10140862,rs10187016,rs10198606,rs10260232,rs10419634,rs10513454,rs10942650,rs11168327,rs111942477,rs11653507,rs11737511,rs12042959,rs12103006,rs12223908,rs12468481,rs12584829,rs1275202,rs13135092,rs147935091,rs1554237,rs1573062,rs16843603,rs17379561,rs1976423,rs2011962,rs2114038,rs2246832,rs2725370,rs34811474,rs35217539,rs356203,rs35679975,rs367023,rs3863241,rs3…	0.604294	0.11322	1.76778e-06	0.503765	0.151211	0.00153403	0.499122	0.684017	0.468674	0.0012849	0.0082394	0.876647	0.604294	0.11322	1.76778e-06	0	None
EA: European American
P-values that reached significance after Bonferroni correction were marked in bold. Each of the 638 trait pairs with more than 3 instrumental variables was tested with 4 mendelian randomization methods, yielding a significant P-value cutoff at 0.05/638/4=1.96E-05.
Source	References
GSCAN (exclude 23andMe)	Liu, M. et al. Association studies of up to 1.2 million individuals yield new insights into the genetic etiology of tobacco and alcohol use. Nature Genetics (2019).
RISK	Karlsson Linnér, R. et al. Genome-wide association analyses of risk tolerance and risky behaviors in over 1 million individuals identify hundreds of loci and shared genetic influences. Nature Genetics 51, 245-257 (2019).
LDhub and UKB	Zheng, J. et al. LD Hub: a centralized database and web interface to perform LD score regression that maximizes the potential of summary level GWAS data for SNP heritability and genetic correlation analysis. Bioinformatics (Oxford, England) 33, 272-279 (2017).
MR methods	References
Inverse variance weighted	Bowden J. et al. A framework for the investigation of pleiotropy in two-sample summary data Mendelian randomization. Stat Med 36, 1783-1802 (2017).
Weighted median	Bowden J. et al. Consistent Estimation in Mendelian Randomization with Some Invalid Instruments Using a Weighted Median Estimator. Genetic epidemiology 40, 304-314 (2016).
MR-egger regression	Bowden J. et al. Mendelian randomization with invalid instruments: effect estimation and bias detection through Egger regression. International Journal of Epidemiology 44, 512-525 (2015).
MR-presso	Pickrell, JK. et al. Detection and interpretation of shared genetic influences on 42 human traits. Nat Genet 48, 709-717 (2016).
